# Supplementary material for: N′-(3,5-Dibromo-2-hy­droxy­benzyl­idene)-2-methyl­benzohydrazide
Source: Acta Crystallogr Sect E Struct Rep Online. 2010 Nov 30;66(Pt 12):o3361. doi: 10.1107/S1600536810048889 (PMC3011752; doi:10.1107/S1600536810048889)
Supplement: Supplementary file 2 [file e-66-o3361-Isup2.hkl]

# 
# h,k,l, Fc-squared, Fo-squared, sigma(Fo-squared) and status flag 
# 
data_I
_shelx_title ' A in P21/c' 
_shelx_refln_list_code          4 
_shelx_F_calc_maximum      429.09 
_exptl_crystal_F_000      1616.00 
_reflns_d_resolution_high  0.7828 
 
loop_ 
 _symmetry_equiv_pos_as_xyz 
 'x, y, z' 
 '-x, y+1/2, -z+1/2' 
 '-x, -y, -z' 
 'x, -y-1/2, z-1/2' 
 
_cell_length_a    18.6360 
_cell_length_b     9.6060 
_cell_length_c    19.9430 
_cell_angle_alpha  90.000 
_cell_angle_beta  113.726 
_cell_angle_gamma  90.000 
 
_shelx_F_squared_multiplier     1.000 
 
loop_ 
 _refln_index_h 
 _refln_index_k 
 _refln_index_l 
 _refln_F_squared_calc 
 _refln_F_squared_meas 
 _refln_F_squared_sigma 
 _refln_observed_status 
   2   0   0     1032.39     1095.81    135.26 o 
   3   0   0    24910.91    25498.41   2067.90 o 
   4   0   0       26.08       40.50     36.91 o 
   5   0   0   166076.80   149820.25  12119.24 o 
   6   0   0     8593.77     8252.63    679.21 o 
   7   0   0     6305.25     6207.51    519.39 o 
   8   0   0    24121.89    25815.46   2104.22 o 
   9   0   0     8542.31     8870.73    740.35 o 
  10   0   0     2843.76     2804.11    267.44 o 
  11   0   0        0.13     -146.80     97.87 o 
  12   0   0     2063.88     2160.88    236.01 o 
  13   0   0       10.55     -127.79    125.84 o 
  14   0   0     1010.22     1143.40    194.32 o 
  15   0   0     1419.30     1141.96    207.02 o 
  16   0   0      314.10      325.32    272.24 o 
  17   0   0      141.37      -18.83    280.80 o 
  18   0   0       15.72     -284.23    294.50 o 
  19   0   0        3.93       34.24    327.03 o 
  20   0   0      413.83      604.41    386.96 o 
   1   1   0      168.48      155.81     34.24 o 
   2   1   0     5483.60     5394.30    442.51 o 
   3   1   0     6021.07     5801.44    337.51 o 
   4   1   0     6299.17     6431.02    374.54 o 
   5   1   0    28998.70    28332.74   1627.45 o 
   6   1   0    17041.37    17052.38    983.66 o 
   7   1   0     1981.58     2291.97    149.89 o 
   8   1   0     2841.35     2869.68    183.54 o 
   9   1   0     2828.73     3088.70    224.15 o 
  10   1   0    15129.73    14938.17    870.01 o 
  11   1   0     7866.97     7893.19    471.04 o 
  12   1   0       39.47     -108.49     81.64 o 
  13   1   0       15.31     -137.31     91.54 o 
  14   1   0       43.35      183.39    125.96 o 
  15   1   0     3756.25     3896.22    495.77 o 
  16   1   0     1677.91     1781.66    209.81 o 
  17   1   0      934.62      798.85    182.45 o 
  18   1   0        3.80     -113.01    213.09 o 
  19   1   0      209.86       10.27    356.14 o 
  20   1   0       13.16     -285.94    359.56 o 
  21   1   0       72.69      -58.22    392.10 o 
   0   2   0    88562.25    84316.68   6823.57 o 
   1   2   0     2935.41     2822.10    167.99 o 
   2   2   0      104.26      196.32     28.22 o 
   3   2   0     5518.19     5388.65    314.16 o 
   4   2   0      979.38     1082.76     76.23 o 
   5   2   0     7285.10     6936.58    407.69 o 
   6   2   0     6805.10     6494.37    384.14 o 
   7   2   0     1028.52     1144.38     90.02 o 
   8   2   0     5360.48     5169.68    310.03 o 
   9   2   0     1214.37     1227.24    106.14 o 
  10   2   0     1328.20     1295.06    115.23 o 
  11   2   0     1596.92     1586.19    166.08 o 
  12   2   0     2567.37     2432.62    188.69 o 
  13   2   0     2953.07     2816.78    241.59 o 
  14   2   0       38.71       61.27    149.24 o 
  15   2   0      186.41      292.50    144.83 o 
  16   2   0       66.76     -187.65    353.57 o 
  17   2   0      190.28       86.80    204.96 o 
  18   2   0      233.03      -56.24    226.20 o 
  19   2   0       53.83     -333.88    335.59 o 
  20   2   0      171.82      -66.78    380.11 o 
  21   2   0        1.06     -583.01    388.67 o 
   1   3   0     2309.96     2272.58    141.81 o 
   2   3   0    14443.20    14234.79    821.85 o 
   3   3   0    41702.80    40361.34   2312.54 o 
   4   3   0     3144.10     3021.16    185.42 o 
   5   3   0      131.01      234.23     56.10 o 
   6   3   0     3356.74     3339.05    207.21 o 
   7   3   0     8524.58     8322.64    488.99 o 
   8   3   0     5259.06     5126.59    309.47 o 
   9   3   0     1781.70     1847.42    188.30 o 
  10   3   0      533.95      601.20     86.25 o 
  11   3   0      777.59      884.38    128.84 o 
  12   3   0     1404.00     1477.30    165.14 o 
  13   3   0      116.67      191.29    155.26 o 
  14   3   0      299.26      327.52    172.68 o 
  15   3   0       72.67       87.50    183.27 o 
  16   3   0       35.14       49.59    193.95 o 
  17   3   0        3.33       74.85    208.63 o 
  18   3   0       70.89     -100.52    219.62 o 
  19   3   0      349.34      423.61    423.77 o 
  20   3   0        0.30     -414.35    380.11 o 
  21   3   0        0.15     -215.74    412.64 o 
   0   4   0    30115.10    31435.40   2556.41 o 
   1   4   0       14.90      -38.81     49.77 o 
   2   4   0     2779.73     2844.22    251.20 o 
   3   4   0     5310.78     5100.08    306.61 o 
   4   4   0     9153.51     9247.33    543.37 o 
   5   4   0     9734.73    10081.56    591.09 o 
   6   4   0      363.11      397.09     95.35 o 
   7   4   0       23.50       -2.87     76.12 o 
   8   4   0     7825.39     7979.77    476.72 o 
   9   4   0     5543.26     5536.37    397.12 o 
  10   4   0        3.56       59.27     97.27 o 
  11   4   0       29.81        5.28    140.73 o 
  12   4   0      598.72      785.07    180.13 o 
  13   4   0     1391.12     1203.74    222.16 o 
  14   4   0      321.86      584.85    197.95 o 
  15   4   0      427.85     -101.66    279.95 o 
  16   4   0      135.72      285.93    207.42 o 
  17   4   0       68.51       15.05    224.84 o 
  18   4   0       86.53      -65.36    235.29 o 
  19   4   0        6.16     -304.33    254.20 o 
  20   4   0       10.71       -0.22    269.05 o 
   1   5   0     7447.00     6906.30    472.16 o 
   2   5   0      171.93      300.92     75.31 o 
   3   5   0     2898.88     2718.20    178.75 o 
   4   5   0    17298.62    16302.14    943.17 o 
   5   5   0      298.60      332.40     65.71 o 
   6   5   0       16.94       37.74     60.99 o 
   7   5   0        4.18     -107.86     75.70 o 
   8   5   0       19.39      -12.93    127.62 o 
   9   5   0      978.04     1009.30    182.71 o 
  10   5   0      554.79      920.54    188.77 o 
  11   5   0      811.14      608.96    170.85 o 
  12   5   0     1067.24     1015.42    214.88 o 
  13   5   0       21.05      -76.01    182.19 o 
  14   5   0       52.72     -195.07    194.32 o 
  15   5   0      100.99       91.17    211.14 o 
  16   5   0       18.37     -116.31    227.81 o 
  17   5   0       18.25       51.46    296.21 o 
  18   5   0       24.52      -36.20    246.61 o 
  19   5   0      162.25     -180.60    405.79 o 
   0   6   0     1829.81     1869.73    265.39 o 
   1   6   0     1067.56     1140.20    118.72 o 
   2   6   0      410.37      310.75    131.76 o 
   3   6   0      775.84      906.44     93.89 o 
   4   6   0      558.32      531.96     78.81 o 
   5   6   0      240.98      256.66     73.72 o 
   6   6   0     3046.60     3247.33    324.99 o 
   7   6   0        4.80       91.44    141.39 o 
   8   6   0      651.39      561.43    228.58 o 
   9   6   0     2497.98     2265.10    334.74 o 
  10   6   0     1362.03     1062.02    212.17 o 
  11   6   0      163.89      408.50    194.09 o 
  12   6   0      185.88       64.49    188.77 o 
  13   6   0     1591.22     1345.98    263.93 o 
  14   6   0      340.65      356.53    231.83 o 
  15   6   0     1525.90     1773.32    306.40 o 
  16   6   0      143.02      465.56    265.58 o 
  17   6   0        1.42      190.34    267.40 o 
  18   6   0      108.28      113.07    264.29 o 
  19   6   0       41.65      228.68    302.69 o 
   1   7   0     2479.63     2661.31    217.55 o 
   2   7   0     5949.63     5548.75    489.54 o 
   3   7   0     2628.87     2646.02    223.72 o 
   4   7   0     2403.39     2250.09    254.22 o 
   5   7   0      798.56      971.00    176.01 o 
   6   7   0      963.87     1174.50    545.34 o 
   7   7   0       20.74      -66.38    149.60 o 
   8   7   0     1103.50     1338.58    227.14 o 
   9   7   0      563.13      479.62    195.42 o 
  10   7   0      294.44      536.78    198.56 o 
  11   7   0      334.91       69.07    208.72 o 
  12   7   0      197.02      129.16    217.57 o 
  13   7   0       11.22     -104.63    282.51 o 
  14   7   0      219.44      153.86    417.78 o 
  15   7   0       89.79      418.48    266.94 o 
  16   7   0       49.50     -366.27    244.18 o 
  17   7   0       40.37     -263.71    279.71 o 
   0   8   0      725.42      675.16    152.21 o 
   1   8   0      242.77        8.95    142.55 o 
   2   8   0      291.51      146.73    133.53 o 
   3   8   0      267.68        7.09    148.11 o 
   4   8   0       50.25     -191.93    206.32 o 
   5   8   0       15.41     -180.49    223.44 o 
   6   8   0        7.58     -163.02    158.94 o 
   7   8   0      496.56      381.39    186.77 o 
   8   8   0      170.56      219.65    193.49 o 
   9   8   0       29.50     -223.37    186.82 o 
  10   8   0       30.84      136.76    208.68 o 
  11   8   0      104.68      -11.94    355.28 o 
  12   8   0      192.53      -69.46    233.43 o 
  13   8   0       55.73       30.82    264.54 o 
  14   8   0       17.60       45.45    266.23 o 
  15   8   0      133.98     -238.18    271.89 o 
  16   8   0        7.17      -16.63    437.47 o 
   1   9   0      776.20      686.84    190.45 o 
   2   9   0      252.80      -41.09    256.83 o 
   3   9   0      817.64      543.25    201.18 o 
   4   9   0      758.49      906.78    249.13 o 
   5   9   0      119.09       62.50    174.78 o 
   6   9   0      184.54      140.71    326.18 o 
   7   9   0      168.43     -152.94    201.18 o 
   8   9   0       99.97      238.56    210.90 o 
   9   9   0      139.67      -28.94    218.57 o 
  10   9   0      215.49     -165.95    470.86 o 
  11   9   0       14.13      -10.00    246.21 o 
  12   9   0      450.84      -79.55    330.46 o 
  13   9   0        8.42     -369.17    246.11 o 
  14   9   0       15.36      134.52    294.51 o 
   1  10   0       15.45      186.63    280.80 o 
   2  10   0       87.34      366.41    287.65 o 
   3  10   0       19.97      102.73    279.09 o 
   4  10   0       52.34      -22.26    308.20 o 
   5  10   0      148.24      280.80    339.02 o 
   6  10   0       78.15      148.53    220.87 o 
   7  10   0      313.44      706.64    235.47 o 
   8  10   0       87.11       86.08    223.38 o 
   9  10   0      170.74      355.52    248.41 o 
  10  10   0      218.02       70.38    256.60 o 
  11  10   0       54.46       54.81    268.11 o 
  12  10   0      178.07      486.35    294.28 o 
   3  11   0       11.76      -39.38    328.74 o 
   4  11   0       82.05     -258.54    330.46 o 
   5  11   0       44.35      -47.94    347.58 o 
   6  11   0      131.48     -272.24    362.99 o 
   7  11   0      150.73       59.93    374.97 o 
   8  11   0       36.50     -327.03    356.14 o 
   9  11   0        0.10      -79.42    309.05 o 
 -21   1   1        7.67      -37.67    378.40 o 
 -20   1   1       35.48        8.56    356.14 o 
 -19   1   1        0.80      111.29    333.88 o 
 -18   1   1       79.24       52.96    228.58 o 
 -17   1   1       35.87      323.02    198.70 o 
 -16   1   1      184.90      441.92    152.79 o 
 -15   1   1      955.07      986.94    183.39 o 
 -14   1   1      755.97      620.93    116.90 o 
 -13   1   1     4412.41     4272.80    320.93 o 
 -12   1   1      450.77      673.78     96.93 o 
 -11   1   1        1.26      -25.64     70.11 o 
 -10   1   1     2657.13     2835.65    189.29 o 
  -9   1   1     3123.40     3077.57    198.76 o 
  -8   1   1    14787.03    14665.94    850.32 o 
  -7   1   1      690.37      761.70     70.21 o 
  -6   1   1      496.63      593.15     56.62 o 
  -5   1   1     6532.55     6641.92    386.30 o 
  -4   1   1     9764.61     9660.11    558.60 o 
  -3   1   1     1804.39     1866.43    131.13 o 
  -2   1   1      621.20      582.54     48.42 o 
  -1   1   1      167.59      174.71     22.69 o 
   0   1   1     1505.52     1604.34    193.48 o 
   1   1   1       13.13       36.47     18.69 o 
   2   1   1       19.56       27.51     27.22 o 
   3   1   1     1346.76     1197.65    119.25 o 
   4   1   1     1290.50     1244.34     83.84 o 
   5   1   1     1016.12     1108.97     89.87 o 
   6   1   1      833.66      847.49     71.83 o 
   7   1   1     7737.37     7393.97    435.09 o 
   8   1   1     3837.47     3548.90    222.94 o 
   9   1   1      511.63      547.16     76.22 o 
  10   1   1      592.54      708.00    108.25 o 
  11   1   1     1376.90     1557.75    149.87 o 
  12   1   1     3073.47     3091.79    216.00 o 
  13   1   1     3043.28     3545.72    286.00 o 
  14   1   1      178.06      191.76    131.05 o 
  15   1   1        2.80       98.03    136.64 o 
  16   1   1     1076.67     1454.83    193.30 o 
  17   1   1        2.05      269.69    216.05 o 
  18   1   1      174.66      164.23    225.10 o 
  19   1   1       78.10     -102.73    344.15 o 
  20   1   1       16.45     -315.05    366.41 o 
  21   1   1       58.93     -344.15    400.66 o 
 -21   2   1        3.88      287.65    404.08 o 
 -20   2   1       12.26      258.54    380.11 o 
 -19   2   1      222.06      314.15    326.18 o 
 -18   2   1      485.93      472.60    215.01 o 
 -17   2   1      623.24      571.52    214.84 o 
 -16   2   1        3.22     -100.02    181.97 o 
 -15   2   1      358.12      234.15    137.16 o 
 -14   2   1      588.48      584.30    137.93 o 
 -13   2   1      456.66      435.23    101.20 o 
 -12   2   1     7850.49     7206.03    435.67 o 
 -11   2   1     1730.75     1895.74    146.64 o 
 -10   2   1     2260.09     2336.29    163.77 o 
  -9   2   1        8.10       14.09     81.31 o 
  -8   2   1     4696.83     4716.06    284.56 o 
  -7   2   1     5274.16     5485.47    328.27 o 
  -6   2   1     9234.50     9099.47    530.55 o 
  -5   2   1    18712.92    18904.88   1089.60 o 
  -4   2   1     3886.83     3701.06    220.40 o 
  -3   2   1    99692.28    88523.99   7160.76 o 
  -2   2   1     1750.68     1795.36    129.15 o 
  -1   2   1      948.79     1018.08     66.72 o 
   0   2   1     1168.28     1307.77     97.04 o 
   1   2   1     1966.30     2075.08    126.43 o 
   2   2   1   111070.72   103256.30   6819.29 o 
   3   2   1     8314.66     7955.72    535.45 o 
   4   2   1     3945.41     3916.57    271.82 o 
   5   2   1    17324.30    17198.08    993.50 o 
   6   2   1     4560.19     4440.71    265.05 o 
   7   2   1     9627.70     8992.47    526.89 o 
   8   2   1     8403.58     7806.57    531.78 o 
   9   2   1     1675.19     1912.75    142.73 o 
  10   2   1     3622.13     3574.31    232.21 o 
  11   2   1     2321.14     2291.79    198.47 o 
  12   2   1       95.04       39.46    108.29 o 
  13   2   1      483.85      290.43    125.71 o 
  14   2   1     1840.84     2053.17    334.10 o 
  15   2   1       90.02       18.22    139.98 o 
  16   2   1       62.21      147.72    155.00 o 
  17   2   1       75.90     -102.33    203.54 o 
  18   2   1      364.37      787.62    381.82 o 
  19   2   1       87.33     -381.82    361.28 o 
  20   2   1      193.71     -214.03    392.10 o 
  21   2   1       24.82     -577.87    385.25 o 
 -21   3   1       11.52      -22.26    409.22 o 
 -20   3   1       43.09      291.85    256.49 o 
 -19   3   1       13.78       74.63    245.58 o 
 -18   3   1        4.14      222.28    229.64 o 
 -17   3   1      101.81      167.47    203.87 o 
 -16   3   1       13.72       66.72    195.59 o 
 -15   3   1       63.39     -129.65    171.81 o 
 -14   3   1      823.83      882.80    197.15 o 
 -13   3   1     8431.51     8760.12    757.30 o 
 -12   3   1      198.98      121.67    155.35 o 
 -11   3   1      226.10      346.92     83.34 o 
 -10   3   1      264.80      438.08     79.34 o 
  -9   3   1      613.90      781.90     96.96 o 
  -8   3   1    24721.02    23440.36   1351.77 o 
  -7   3   1    19305.91    19285.74   1115.49 o 
  -6   3   1      128.75      227.77     47.92 o 
  -5   3   1     2497.57     2637.95    173.74 o 
  -4   3   1       22.91       77.66     35.63 o 
  -3   3   1    17331.74    17049.29    981.29 o 
  -2   3   1    28293.05    28948.28   1662.76 o 
  -1   3   1      158.17      153.77     40.43 o 
   0   3   1        9.85      -49.68     35.52 o 
   1   3   1     3218.75     2927.38    206.82 o 
   2   3   1     7416.85     7185.05    421.17 o 
   3   3   1    12284.38    12604.38    840.59 o 
   4   3   1      251.51      258.48     69.18 o 
   5   3   1     2324.76     2502.20    159.21 o 
   6   3   1     2293.29     2263.39    151.10 o 
   7   3   1    21217.37    20793.30   1193.17 o 
   8   3   1     5484.75     5390.23    326.44 o 
   9   3   1      828.40      920.98    127.48 o 
  10   3   1     2207.25     2328.11    274.31 o 
  11   3   1        0.88       83.20    106.18 o 
  12   3   1     9763.50     9652.78    671.14 o 
  13   3   1     2837.54     3558.18    298.95 o 
  14   3   1      562.33      127.03    174.33 o 
  15   3   1      184.67      360.58    192.56 o 
  16   3   1      451.41      360.48    213.78 o 
  17   3   1       21.54     -302.77    201.85 o 
  18   3   1      477.36      214.05    546.19 o 
  19   3   1       40.77     -107.82    239.01 o 
  20   3   1       25.13     -529.07    400.66 o 
 -20   4   1        0.13     -184.08    257.10 o 
 -19   4   1       46.69     -192.07    247.16 o 
 -18   4   1      754.11      486.78    253.01 o 
 -17   4   1     1069.93     1041.13    278.23 o 
 -16   4   1      653.75      698.96    225.01 o 
 -15   4   1      174.28      -52.45    337.31 o 
 -14   4   1      637.72      751.40    203.36 o 
 -13   4   1       43.78      -24.42    253.41 o 
 -12   4   1     3108.65     3100.31    329.84 o 
 -11   4   1     4481.52     4309.27    757.65 o 
 -10   4   1     2664.17     2657.72    284.51 o 
  -9   4   1     2076.42     2178.75    161.87 o 
  -8   4   1      237.92      269.24     88.84 o 
  -7   4   1     1318.96     1243.94    101.90 o 
  -6   4   1     7647.96     6602.80    396.27 o 
  -5   4   1    18223.46    19043.77   1096.63 o 
  -4   4   1     1267.66     1121.75     88.82 o 
  -3   4   1     1495.31     1399.37    101.42 o 
  -2   4   1     3871.31     3688.44    224.41 o 
  -1   4   1     5070.10     4877.80    290.38 o 
   0   4   1      329.46      313.98     58.54 o 
   1   4   1     1223.87     1230.61    107.07 o 
   2   4   1     4337.27     4261.82    258.22 o 
   3   4   1    28456.02    28829.41   1911.51 o 
   4   4   1       79.25      117.54     62.53 o 
   5   4   1      661.36      836.12     90.45 o 
   6   4   1        0.93      -40.71     50.51 o 
   7   4   1      465.42      521.01     70.58 o 
   8   4   1     8024.14     7606.21    530.38 o 
   9   4   1      192.16      221.46    169.36 o 
  10   4   1     5053.23     4820.54    353.98 o 
  11   4   1      686.88      785.54    129.61 o 
  12   4   1      232.85      196.90    168.29 o 
  13   4   1       11.69     -176.55    171.60 o 
  14   4   1      303.56      431.48    215.74 o 
  15   4   1     1951.27     2135.53    299.66 o 
  16   4   1      101.62      -25.48    214.99 o 
  17   4   1      539.68      516.73    247.91 o 
  18   4   1       21.28     -133.65    241.83 o 
  19   4   1       66.46      147.55    259.13 o 
  20   4   1      218.92     -185.43    266.45 o 
 -20   5   1       66.80     -295.64    269.04 o 
 -19   5   1        1.10      271.11    317.61 o 
 -18   5   1        4.74      185.51    247.79 o 
 -17   5   1       84.65      397.52    248.41 o 
 -16   5   1       69.17       58.22    251.69 o 
 -15   5   1       31.32        7.45    212.31 o 
 -14   5   1      243.34      398.13    324.46 o 
 -13   5   1     1458.98     1207.17    319.33 o 
 -12   5   1     1066.11     1360.43    227.01 o 
 -11   5   1     1559.30     1480.76    223.08 o 
 -10   5   1      149.66      161.65    152.49 o 
  -9   5   1      517.34      585.82    152.54 o 
  -8   5   1     2341.61     2240.94    250.54 o 
  -7   5   1     9481.69     9337.64    640.20 o 
  -6   5   1     1055.05     1089.80     98.76 o 
  -5   5   1     5255.34     5259.35    317.13 o 
  -4   5   1      887.46      990.26     89.32 o 
  -3   5   1      748.13      744.98     77.04 o 
  -2   5   1    10839.34    10888.13    635.42 o 
  -1   5   1     6314.68     5929.23    355.23 o 
   0   5   1    22539.62    22063.29   1466.97 o 
   1   5   1     1492.57     1318.66    155.05 o 
   2   5   1       27.48      -42.91     56.51 o 
   3   5   1     7481.49     7049.40    417.89 o 
   4   5   1     4541.00     4099.73    255.28 o 
   5   5   1     6071.37     5579.74    336.58 o 
   6   5   1     1229.93     1137.16    124.42 o 
   7   5   1     1830.48     2318.28    196.25 o 
   8   5   1     1194.16     1469.79    152.45 o 
   9   5   1      828.04      599.50    170.10 o 
  10   5   1     2363.69     2788.30    311.15 o 
  11   5   1      719.00      669.72    181.49 o 
  12   5   1     3068.83     2974.47    760.22 o 
  13   5   1      175.28       40.19    183.60 o 
  14   5   1      120.96     -119.98    203.94 o 
  15   5   1       73.62       86.25    212.33 o 
  16   5   1      366.27       82.46    233.04 o 
  17   5   1      381.52      238.57    249.86 o 
  18   5   1       47.16       -2.62    261.71 o 
  19   5   1       45.55      111.78    278.07 o 
 -19   6   1        0.06      131.06    290.92 o 
 -18   6   1       64.81       91.45    277.13 o 
 -17   6   1        3.60     -109.80    334.74 o 
 -16   6   1      416.22      443.67    312.48 o 
 -15   6   1      379.06      462.96    237.15 o 
 -14   6   1      384.04      537.43    207.21 o 
 -13   6   1      275.16      108.90    200.93 o 
 -12   6   1      615.06      998.11    228.79 o 
 -11   6   1     1131.40     1148.67    217.20 o 
 -10   6   1     1623.44     1727.62    246.98 o 
  -9   6   1     1364.99     1706.77    255.98 o 
  -8   6   1      218.59      261.98    143.83 o 
  -7   6   1      622.96      709.96    160.95 o 
  -6   6   1     2964.35     2835.20    230.28 o 
  -5   6   1     2328.69     2396.82    354.27 o 
  -4   6   1     3010.56     2745.39    185.88 o 
  -3   6   1        1.82        0.69     65.49 o 
  -2   6   1      638.39      720.74     84.83 o 
  -1   6   1      908.90     1007.21     98.47 o 
   0   6   1      332.47      314.45     72.41 o 
   1   6   1       87.49      -47.94    121.57 o 
   2   6   1       57.44       26.88     84.34 o 
   3   6   1      607.28      709.27     86.01 o 
   4   6   1      272.39      210.45     70.04 o 
   5   6   1      857.88      885.14    116.71 o 
   6   6   1     2315.84     2167.21    386.10 o 
   7   6   1      619.17      570.17    150.73 o 
   8   6   1      109.61      424.94    165.22 o 
   9   6   1      737.74      958.32    333.88 o 
  10   6   1     1166.60     1130.81    221.87 o 
  11   6   1      870.89      721.20    211.06 o 
  12   6   1       12.60      147.23    200.97 o 
  13   6   1       14.67      109.38    211.25 o 
  14   6   1      128.30      161.14    227.60 o 
  15   6   1      433.62      626.23    251.12 o 
  16   6   1      230.17      457.03    264.44 o 
  17   6   1       40.54     -260.08    254.04 o 
  18   6   1        0.03     -144.66    275.25 o 
 -18   7   1      102.15      -29.84    479.42 o 
 -17   7   1       32.09     -134.69    272.47 o 
 -16   7   1       14.19     -232.03    254.75 o 
 -15   7   1      593.91      420.73    265.58 o 
 -14   7   1      186.12       76.26    241.54 o 
 -13   7   1       55.54      153.01    227.27 o 
 -12   7   1      300.27      286.81    209.29 o 
 -11   7   1       73.69     -213.47    192.88 o 
 -10   7   1      574.98      163.55    260.26 o 
  -9   7   1      330.48      300.97    288.51 o 
  -8   7   1      131.96      174.70    160.60 o 
  -7   7   1      325.35      333.47    157.06 o 
  -6   7   1      458.97      301.02    226.87 o 
  -5   7   1      719.72      764.41    163.30 o 
  -4   7   1     1647.66     1776.03    177.86 o 
  -3   7   1       47.77      180.49    103.48 o 
  -2   7   1     3510.18     4100.49    312.08 o 
  -1   7   1     1048.31     1114.76    113.54 o 
   0   7   1     4191.86     3797.79    282.97 o 
   1   7   1     7478.05     6904.25    591.39 o 
   2   7   1     2790.30     3068.82    245.17 o 
   3   7   1     1901.11     1983.13    181.57 o 
   4   7   1      133.32      229.51    140.66 o 
   5   7   1      634.49      953.86    282.51 o 
   6   7   1     2825.23     3416.69    583.01 o 
   7   7   1      633.97      693.24    189.91 o 
   8   7   1       28.51      -55.28    225.16 o 
   9   7   1      292.87       27.65    411.79 o 
  10   7   1       89.98      -87.68    323.61 o 
  11   7   1      132.73       65.04    207.02 o 
  12   7   1       16.21     -169.02    220.95 o 
  13   7   1       61.77       43.72    232.53 o 
  14   7   1      133.18      -76.19    254.25 o 
  15   7   1       75.26       24.23    444.32 o 
  16   7   1      110.32       -8.97    282.93 o 
  17   7   1      368.96       55.25    297.57 o 
 -16   8   1       19.31      164.96    297.83 o 
 -15   8   1       53.33      197.80    282.07 o 
 -14   8   1      654.44      367.32    268.12 o 
 -13   8   1      243.85      544.99    321.90 o 
 -12   8   1      791.35      798.57    256.66 o 
 -11   8   1       15.27     -294.97    196.64 o 
 -10   8   1      705.99     1043.78    440.89 o 
  -9   8   1     1309.06     1011.10    496.54 o 
  -8   8   1      306.44      570.62    260.26 o 
  -7   8   1      200.81      455.94    184.39 o 
  -6   8   1       98.78      104.55    161.27 o 
  -5   8   1      553.79      711.81    173.17 o 
  -4   8   1     2235.54     2153.41    261.10 o 
  -3   8   1       99.77      104.23    113.92 o 
  -2   8   1      441.39      166.64    190.06 o 
  -1   8   1       66.62       99.05    134.12 o 
   0   8   1      174.12      -68.06    122.91 o 
   1   8   1      113.46      -42.32    106.01 o 
   2   8   1      196.14      149.08    166.94 o 
   3   8   1      117.53       36.20    146.87 o 
   4   8   1      420.48      389.79    165.19 o 
   5   8   1       33.61      -73.59    152.77 o 
   6   8   1      939.37      901.94    202.81 o 
   7   8   1     1147.36     1130.58    224.04 o 
   8   8   1      101.35       -3.16    192.83 o 
   9   8   1      726.49      850.05    234.25 o 
  10   8   1        0.66       27.53    204.53 o 
  11   8   1      447.55      459.68    244.42 o 
  12   8   1      815.89      632.74    268.15 o 
  13   8   1        7.75      343.22    251.12 o 
  14   8   1      108.08      108.96    580.44 o 
  15   8   1       32.45       -3.58    285.70 o 
  16   8   1      132.38      271.79    312.71 o 
 -15   9   1       35.00      123.55    302.07 o 
 -14   9   1       25.12     -164.92    291.93 o 
 -13   9   1       21.85     -203.60    335.59 o 
 -12   9   1       38.43        6.21    229.95 o 
 -11   9   1       92.76      196.03    313.33 o 
 -10   9   1      149.43      115.48    285.08 o 
  -9   9   1      717.92      476.75    226.51 o 
  -8   9   1      132.10      190.48    207.69 o 
  -7   9   1       60.36     -113.07    297.92 o 
  -6   9   1      120.68      211.48    218.31 o 
  -5   9   1      111.24       17.36    184.06 o 
  -4   9   1      851.24      737.37    193.03 o 
  -3   9   1       85.97      141.82    232.86 o 
  -2   9   1       21.53      -60.27    173.79 o 
  -1   9   1      214.41      101.94    170.70 o 
   0   9   1       83.04     -219.36    164.44 o 
   1   9   1      603.38      191.77    267.10 o 
   2   9   1      806.51     1123.21    323.61 o 
   3   9   1     1127.95     1234.64    222.92 o 
   4   9   1       25.98     -121.57    166.97 o 
   5   9   1       15.83     -258.55    172.37 o 
   6   9   1      148.54      160.83    198.69 o 
   7   9   1      404.27      493.50    215.11 o 
   8   9   1      311.30      510.69    219.15 o 
   9   9   1      256.33      652.11    244.51 o 
  10   9   1       71.75      206.08    251.69 o 
  11   9   1       85.45      420.58    266.22 o 
  12   9   1      204.87      116.42    248.79 o 
  13   9   1      120.07       11.91    276.31 o 
  14   9   1       33.44      401.33    311.55 o 
 -12  10   1        6.44      443.91    294.34 o 
 -11  10   1       12.91      -68.43    257.04 o 
 -10  10   1        1.37     -197.88    245.46 o 
  -9  10   1       45.85     -256.86    234.85 o 
  -8  10   1       16.44     -203.82    222.83 o 
  -7  10   1        9.02      -18.59    347.58 o 
  -6  10   1      332.88      367.53    218.80 o 
  -5  10   1       85.29       41.75    196.23 o 
  -4  10   1      170.00      -95.88    299.64 o 
  -3  10   1       28.91      104.44    297.92 o 
  -2  10   1       40.22       18.83    291.08 o 
   0  10   1        5.25     -357.85    270.53 o 
   1  10   1      140.44     -207.18    282.51 o 
   2  10   1      113.07       90.75    303.06 o 
   3  10   1        3.40     -154.10    303.06 o 
   4  10   1      403.48      636.94    347.58 o 
   5  10   1       13.81     -263.68    320.18 o 
   6  10   1       24.80      -41.78    243.13 o 
   7  10   1        0.73     -205.38    254.26 o 
   8  10   1        3.68      119.31    553.04 o 
   9  10   1       39.92      -24.15    251.25 o 
  10  10   1        2.48     -338.17    397.23 o 
  11  10   1        8.37       25.50    270.10 o 
  12  10   1       10.47       89.68    412.64 o 
 -10  11   1      106.07      178.80    356.14 o 
  -9  11   1       30.35      571.27    276.67 o 
  -8  11   1        9.68      -15.47    245.59 o 
  -7  11   1        2.19       65.06    381.82 o 
  -6  11   1       30.47     -261.97    352.71 o 
  -5  11   1       23.06      121.57    359.56 o 
  -4  11   1        1.40     -273.95    333.88 o 
   2  11   1        1.32     -470.86    318.47 o 
   3  11   1        2.94       59.93    321.90 o 
   4  11   1        2.86     -138.69    321.90 o 
   5  11   1        0.15     -518.80    345.87 o 
   6  11   1       26.59       53.08    386.96 o 
   7  11   1        6.38      352.71    417.78 o 
   8  11   1       32.36       75.34    419.49 o 
   9  11   1      107.75     -136.98    412.64 o 
   4  12   1       60.46     -282.51    383.53 o 
 -19   0   2      327.37      304.77    325.32 o 
 -18   0   2       13.70      140.40    287.65 o 
 -17   0   2     1625.14     1467.81    240.27 o 
 -16   0   2      897.40      966.07    199.09 o 
 -15   0   2     4811.26     4652.07    841.55 o 
 -14   0   2     1184.88     1410.81    205.00 o 
 -13   0   2        2.53      -52.95    116.83 o 
 -12   0   2     1363.82     1562.66    190.68 o 
 -11   0   2      745.69      893.22    140.44 o 
 -10   0   2     9510.09     9425.68    785.15 o 
  -9   0   2      771.42      888.03    117.42 o 
  -8   0   2    10407.20     9999.04    825.10 o 
  -7   0   2       38.15       -0.86     54.48 o 
  -6   0   2    45075.28    43826.89   3553.44 o 
  -5   0   2       33.08       36.65     46.23 o 
  -4   0   2    10633.64    11535.81    939.51 o 
  -3   0   2    15446.24    16191.74   1313.62 o 
  -2   0   2    11473.42    10521.52   1210.53 o 
   0   0   2      973.64     1193.41    143.83 o 
   1   0   2     3403.21     3588.79    421.20 o 
   2   0   2   101786.16    93859.66   7596.62 o 
   3   0   2     8934.03     8839.32    724.61 o 
   4   0   2    81130.56    78208.53   8961.70 o 
   5   0   2    53592.58    51684.37   4191.49 o 
   6   0   2      588.56      601.47     88.71 o 
   7   0   2    39730.11    41893.48   3403.32 o 
   8   0   2      241.51      113.38     81.33 o 
   9   0   2     2629.44     2532.77    246.55 o 
  10   0   2     6079.10     6038.16    523.58 o 
  11   0   2     1835.31     1920.75    221.75 o 
  12   0   2      243.05      366.46    140.66 o 
  13   0   2      129.73      139.94    144.91 o 
  14   0   2        0.65       34.24    222.59 o 
  15   0   2      521.72      568.45    282.51 o 
  16   0   2      963.53     1289.29    347.58 o 
  17   0   2      238.90     -179.78    292.79 o 
  18   0   2       93.60      203.75    332.17 o 
  19   0   2       52.72       51.37    340.73 o 
  20   0   2      186.36      215.74    395.52 o 
 -21   1   2        0.66     -131.84    352.71 o 
 -20   1   2      260.94      284.23    359.56 o 
 -19   1   2        9.13     -304.97    208.82 o 
 -18   1   2     1386.46      969.55    234.25 o 
 -17   1   2      373.67      697.91    170.87 o 
 -16   1   2      542.76      305.50    146.83 o 
 -15   1   2       55.52       84.58    108.57 o 
 -14   1   2       53.05       45.79     97.35 o 
 -13   1   2     3734.77     3776.09    250.92 o 
 -12   1   2       48.62       50.12     80.43 o 
 -11   1   2    12855.90    13148.31    769.21 o 
 -10   1   2     7507.29     7585.17    450.73 o 
  -9   1   2      733.50      759.55     78.11 o 
  -8   1   2    22339.09    22419.13   1292.07 o 
  -7   1   2     1886.14     2155.20    139.01 o 
  -6   1   2    32751.02    31383.18   1799.95 o 
  -5   1   2    34197.70    35168.21   2016.97 o 
  -4   1   2      857.61      844.58     71.47 o 
  -3   1   2      206.47      260.62     35.60 o 
  -2   1   2      163.99      167.80     30.27 o 
  -1   1   2     4869.64     4893.37    327.53 o 
   0   1   2      813.41      914.25     74.65 o 
   1   1   2     3346.65     3381.83    230.65 o 
   2   1   2     3459.17     3298.29    227.03 o 
   3   1   2     3203.57     3334.81    284.51 o 
   4   1   2     2625.07     2491.86    151.81 o 
   5   1   2    12897.67    13003.35    753.58 o 
   6   1   2      201.05      341.93     80.07 o 
   7   1   2    15681.37    15719.01    909.17 o 
   8   1   2    12870.39    13349.55    778.83 o 
   9   1   2     4868.90     4956.19    305.07 o 
  10   1   2    10958.61    10947.54    647.40 o 
  11   1   2      357.51      385.87     90.35 o 
  12   1   2     2152.01     1834.25    227.73 o 
  13   1   2     3618.27     4074.80    323.49 o 
  14   1   2     1069.21     1459.56    400.92 o 
  15   1   2     2434.08     2997.34    274.04 o 
  16   1   2      186.18      365.09    205.66 o 
  17   1   2      326.35      302.53    219.54 o 
  18   1   2      661.98      690.75    256.59 o 
  19   1   2       30.63      452.02    381.82 o 
  20   1   2      263.93       46.23    392.10 o 
 -22   2   2        0.62     -559.89    373.26 o 
 -21   2   2      128.24     -457.16    369.84 o 
 -20   2   2      430.14      705.95    264.74 o 
 -19   2   2        0.15       68.61    223.26 o 
 -18   2   2        1.09     -292.58    195.06 o 
 -17   2   2       92.37      212.07    201.52 o 
 -16   2   2      201.22      167.26    201.18 o 
 -15   2   2     1708.14     1665.38    236.05 o 
 -14   2   2      467.47      257.30    101.92 o 
 -13   2   2     1383.51     1388.70    150.53 o 
 -12   2   2      327.45      463.95     91.24 o 
 -11   2   2     2743.14     2751.96    376.14 o 
 -10   2   2     8687.77     8653.51    508.48 o 
  -9   2   2     3813.00     3537.42    221.81 o 
  -8   2   2     4181.26     4243.31    259.55 o 
  -7   2   2      261.23      413.96     53.63 o 
  -6   2   2      158.16      162.38     39.28 o 
  -5   2   2     1642.91     1589.80    128.26 o 
  -4   2   2     4488.80     4076.54    281.07 o 
  -3   2   2    22167.22    22281.43   1479.52 o 
  -2   2   2     7190.41     7080.56    475.82 o 
  -1   2   2     1382.64     1445.09     92.30 o 
   0   2   2     4373.37     4378.95    297.51 o 
   1   2   2    13142.96    13588.97    904.84 o 
   2   2   2    10463.31    10696.72    714.70 o 
   3   2   2       76.68       80.47     44.95 o 
   4   2   2     3502.04     3327.74    235.54 o 
   5   2   2    21138.87    21305.75   1737.97 o 
   6   2   2     1594.74     1495.52    108.44 o 
   7   2   2      509.45      429.99     62.00 o 
   8   2   2     2453.03     2544.27    222.65 o 
   9   2   2      314.82      360.46     73.86 o 
  10   2   2     3811.59     3911.40    294.04 o 
  11   2   2      269.96      288.38    110.78 o 
  12   2   2     2492.08     2254.95    265.15 o 
  13   2   2       47.04       94.82    124.50 o 
  14   2   2        0.96       32.11    163.75 o 
  15   2   2      172.85        4.49    147.08 o 
  16   2   2       11.67     -232.93    155.28 o 
  17   2   2      698.99      582.15    359.56 o 
  18   2   2       66.07     -128.42    349.29 o 
  19   2   2       18.17     -275.67    359.56 o 
  20   2   2        2.40     -385.25    373.26 o 
 -21   3   2       64.51       79.81    297.92 o 
 -20   3   2       33.68      164.93    260.17 o 
 -19   3   2      211.86      -22.44    232.66 o 
 -18   3   2        1.14       58.40    226.95 o 
 -17   3   2      287.80      471.40    217.02 o 
 -16   3   2     1117.63     1309.97    237.07 o 
 -15   3   2       57.90      153.42    176.16 o 
 -14   3   2     2348.09     2304.20    276.65 o 
 -13   3   2     1791.96     1739.12    239.71 o 
 -12   3   2     1966.10     1966.65    185.73 o 
 -11   3   2      896.43      982.91    104.77 o 
 -10   3   2     2695.75     2771.47    187.59 o 
  -9   3   2      469.02      800.55    125.57 o 
  -8   3   2     4054.84     3910.19    244.21 o 
  -7   3   2       27.86       55.08     46.54 o 
  -6   3   2      601.72      714.15     67.05 o 
  -5   3   2    11650.42    11568.73    778.31 o 
  -4   3   2        7.64       58.48     50.65 o 
  -3   3   2    13054.47    12869.15    861.02 o 
  -2   3   2      469.84      482.46     54.26 o 
  -1   3   2        5.76      -45.21     30.14 o 
   0   3   2    10354.06    10670.03    617.88 o 
   1   3   2    10891.38    10596.13    614.88 o 
   2   3   2    52111.11    49979.45   3302.38 o 
   3   3   2        4.50        5.48     48.14 o 
   4   3   2      847.70     1006.89    244.85 o 
   5   3   2    21045.08    21186.48   1413.60 o 
   6   3   2     3942.94     3663.03    227.07 o 
   7   3   2    13176.76    12847.68    747.31 o 
   8   3   2      571.81      535.12     97.96 o 
   9   3   2      140.25       97.23     93.04 o 
  10   3   2     5444.33     4821.14    433.35 o 
  11   3   2     2521.71     2593.09    323.07 o 
  12   3   2     2187.34     2411.61    226.82 o 
  13   3   2     2668.29     2809.55    277.21 o 
  14   3   2       29.22       97.56    144.37 o 
  15   3   2       42.89      -33.94    220.02 o 
  16   3   2      294.00      498.90    220.06 o 
  17   3   2       54.47      -27.06    220.46 o 
  18   3   2      161.99     -173.20    241.34 o 
  19   3   2        6.74     -126.70    380.11 o 
  20   3   2        2.53     -128.42    405.79 o 
 -21   4   2       12.54      491.22    286.86 o 
 -20   4   2       68.74      -88.12    247.61 o 
 -19   4   2      144.89      249.20    321.04 o 
 -18   4   2       45.39       24.89    231.01 o 
 -17   4   2       75.21     -127.24    238.00 o 
 -16   4   2       12.22     -131.84    194.37 o 
 -15   4   2       26.36      139.08    183.96 o 
 -14   4   2     2708.62     3060.56    342.53 o 
 -13   4   2      526.64      960.23    200.35 o 
 -12   4   2      129.59       96.84    149.43 o 
 -11   4   2     2800.73     3305.52    333.54 o 
 -10   4   2     2516.04     2404.85    207.16 o 
  -9   4   2     3192.41     3441.71    435.90 o 
  -8   4   2      842.88      874.50     85.81 o 
  -7   4   2     2684.79     2574.51    174.22 o 
  -6   4   2     9821.47     9768.85    574.15 o 
  -5   4   2      573.31      696.66     68.54 o 
  -4   4   2     3129.14     2886.07    183.50 o 
  -3   4   2       27.55       29.85     63.99 o 
  -2   4   2     5058.19     4841.65    289.50 o 
  -1   4   2    13027.97    12639.38    733.87 o 
   0   4   2       19.89       12.57     48.36 o 
   1   4   2      714.10      681.50     75.13 o 
   2   4   2      257.31      281.96     62.77 o 
   3   4   2     3551.30     3795.89    327.36 o 
   4   4   2     4658.47     4682.71    322.78 o 
   5   4   2      590.14      758.34     74.69 o 
   6   4   2      682.73      732.76    167.47 o 
   7   4   2     3105.31     3394.96    258.42 o 
   8   4   2     5790.61     5639.46    405.15 o 
   9   4   2      147.78      140.10    101.00 o 
  10   4   2      717.10      804.33    133.40 o 
  11   4   2     2940.87     3138.35    374.89 o 
  12   4   2      664.49      442.84    186.40 o 
  13   4   2     1396.18     1871.03    514.52 o 
  14   4   2      801.75      861.06    223.71 o 
  15   4   2      173.14      -28.19    207.46 o 
  16   4   2      297.16      408.09    433.19 o 
  17   4   2       13.33     -164.11    234.00 o 
  18   4   2       73.99      -74.05    255.71 o 
  19   4   2       82.02     -393.44    262.29 o 
 -20   5   2       89.79     -217.12    330.46 o 
 -19   5   2       52.50      -24.37    255.94 o 
 -18   5   2        1.51     -334.46    375.83 o 
 -17   5   2      464.19      592.63    247.42 o 
 -16   5   2        0.48      106.31    404.08 o 
 -15   5   2      373.85      301.66    214.26 o 
 -14   5   2     1087.48      974.79    225.18 o 
 -13   5   2       36.67      -24.58    173.02 o 
 -12   5   2       13.45        4.52    161.57 o 
 -11   5   2     1448.18     1316.57    211.27 o 
 -10   5   2      534.84      587.23    156.89 o 
  -9   5   2        1.36       39.02    112.28 o 
  -8   5   2      467.39      559.77    103.20 o 
  -7   5   2     1679.29     1837.49    169.89 o 
  -6   5   2     2697.02     3238.29    246.65 o 
  -5   5   2    14905.78    14476.53    841.92 o 
  -4   5   2      172.42      117.83     54.47 o 
  -3   5   2     1379.60     1553.09    191.67 o 
  -2   5   2    12114.40    11071.06    648.67 o 
  -1   5   2     1808.57     1878.31    133.08 o 
   0   5   2     2222.23     2409.54    162.79 o 
   1   5   2      797.35      894.07     84.53 o 
   2   5   2       81.37       25.58     66.75 o 
   3   5   2     1495.45     1133.77    133.82 o 
   4   5   2     5082.09     4635.37    332.87 o 
   5   5   2     1015.72     1031.21    198.26 o 
   6   5   2       45.87      209.47     89.52 o 
   7   5   2      563.83      572.36    106.69 o 
   8   5   2      836.90      567.92    118.32 o 
   9   5   2     2270.23     2405.89    214.03 o 
  10   5   2     3517.05     4250.71    423.13 o 
  11   5   2      230.95     -188.55    171.31 o 
  12   5   2      171.91       17.49    188.12 o 
  13   5   2      209.56      163.46    310.77 o 
  14   5   2       72.60      322.96    220.10 o 
  15   5   2       77.13      -74.04    226.32 o 
  16   5   2        1.80     -248.02    236.16 o 
  17   5   2       60.61      -60.19    235.54 o 
  18   5   2       86.97      207.67    276.85 o 
  19   5   2       29.61      162.42    273.94 o 
 -19   6   2       31.01      225.49    273.27 o 
 -18   6   2       33.90      387.58    271.03 o 
 -17   6   2      452.06      764.70    277.64 o 
 -16   6   2      150.33      329.02    250.06 o 
 -15   6   2      754.99      588.49    245.15 o 
 -14   6   2       24.91     -163.00    200.97 o 
 -13   6   2       54.99      203.07    178.35 o 
 -12   6   2     1087.09      995.14    220.93 o 
 -11   6   2       74.70      312.14    178.19 o 
 -10   6   2     5493.17     4552.66    445.52 o 
  -9   6   2      130.02      117.00    139.64 o 
  -8   6   2        2.94     -193.91    129.28 o 
  -7   6   2     2526.26     2562.71    251.72 o 
  -6   6   2      199.58      289.79    100.12 o 
  -5   6   2      696.82      753.47    114.42 o 
  -4   6   2      188.02      113.14     89.48 o 
  -3   6   2      437.79      463.52    115.54 o 
  -2   6   2     2900.81     3095.48    203.76 o 
  -1   6   2     1803.84     1779.28    135.18 o 
   0   6   2      741.99      814.50     89.18 o 
   1   6   2     1165.16     1177.71    116.90 o 
   2   6   2        6.12      -61.09     67.70 o 
   3   6   2      201.20      280.83     99.15 o 
   4   6   2       22.17      -97.66     79.47 o 
   5   6   2     3938.43     3871.70    413.35 o 
   6   6   2      701.90      634.76    117.78 o 
   7   6   2      636.51      677.70    173.54 o 
   8   6   2      356.03      319.23    162.08 o 
   9   6   2     1031.13     1344.37    244.85 o 
  10   6   2     1315.66      851.58    213.67 o 
  11   6   2        0.71     -273.28    182.19 o 
  12   6   2     1975.20     1944.00    296.02 o 
  13   6   2      512.90      221.33    221.75 o 
  14   6   2     1320.74     1027.98    272.85 o 
  15   6   2       25.00       -2.57    245.20 o 
  16   6   2        0.31      124.08    253.83 o 
  17   6   2      298.46      230.49    279.11 o 
  18   6   2        0.08      -60.15    290.57 o 
 -18   7   2        7.57     -101.54    353.57 o 
 -17   7   2       77.71     -130.42    260.10 o 
 -16   7   2        0.71     -268.09    246.76 o 
 -15   7   2       24.57      244.83    247.54 o 
 -14   7   2       35.52       98.52    434.04 o 
 -13   7   2      152.52      303.46    225.04 o 
 -12   7   2      723.78     1155.69    244.12 o 
 -11   7   2       56.20     -177.85    166.75 o 
 -10   7   2     1060.55     1096.35    297.92 o 
  -9   7   2        3.40      141.48    163.32 o 
  -8   7   2        1.91      119.44    158.91 o 
  -7   7   2     1515.85     1406.14    214.04 o 
  -6   7   2       82.35      194.98    201.18 o 
  -5   7   2     2827.88     2840.10    237.90 o 
  -4   7   2      205.25      300.86    111.33 o 
  -3   7   2     2597.44     3030.19    250.04 o 
  -2   7   2     4227.87     4550.35    341.47 o 
  -1   7   2      132.58      178.81    100.06 o 
   0   7   2     4002.11     4082.15    303.25 o 
   1   7   2      248.75      406.38     97.84 o 
   2   7   2     2782.07     3125.70    275.45 o 
   3   7   2      814.14      753.98    172.58 o 
   4   7   2      830.33     1142.19    264.54 o 
   5   7   2     1533.90     1590.03    224.03 o 
   6   7   2       60.32     -178.21    148.10 o 
   7   7   2     3849.40     4689.44    456.40 o 
   8   7   2      405.52      112.65    181.01 o 
   9   7   2      557.33      620.94    193.61 o 
  10   7   2        0.54      247.55    209.29 o 
  11   7   2        1.00     -200.00    199.16 o 
  12   7   2      131.09      154.60    223.18 o 
  13   7   2        3.39      -80.15    242.28 o 
  14   7   2      592.49      558.44    352.71 o 
  15   7   2       20.28      109.23    271.71 o 
  16   7   2        0.36      139.59    286.69 o 
  17   7   2       25.90     -330.67    521.37 o 
 -17   8   2        7.31     -168.17    291.02 o 
 -16   8   2       73.12     -361.21    403.23 o 
 -15   8   2       30.05      248.23    263.75 o 
 -14   8   2        0.22     -286.32    246.00 o 
 -13   8   2       27.66      -58.91    233.63 o 
 -12   8   2       49.16       43.89    201.80 o 
 -11   8   2       29.66      -63.71    203.75 o 
 -10   8   2      162.86      255.87    203.23 o 
  -9   8   2       44.31      -19.66    190.39 o 
  -8   8   2      403.80      502.88    193.56 o 
  -7   8   2     1069.54     1461.88    368.98 o 
  -6   8   2        0.50       62.96    159.96 o 
  -5   8   2        6.22      103.75    157.94 o 
  -4   8   2      678.44      456.04    132.43 o 
  -3   8   2      190.79      208.25    120.20 o 
  -2   8   2     1038.41      987.39    144.13 o 
  -1   8   2      801.16      792.94    136.83 o 
   0   8   2      673.74      866.38    243.13 o 
   1   8   2      542.12      681.81    176.36 o 
   2   8   2       98.33       43.54    141.15 o 
   3   8   2      479.07      381.71    157.56 o 
   4   8   2     1214.36      921.80    190.06 o 
   5   8   2      774.02      748.59    255.98 o 
   6   8   2      268.21      328.51    184.30 o 
   7   8   2      110.43      240.41    313.33 o 
   8   8   2       38.70     -128.76    220.02 o 
   9   8   2      219.54      141.68    218.98 o 
  10   8   2      267.53      -81.24    277.38 o 
  11   8   2       55.56        6.40    264.54 o 
  12   8   2      123.36       21.34    252.38 o 
  13   8   2      134.84      457.52    298.78 o 
  14   8   2       53.73      411.01    295.87 o 
  15   8   2        4.80     -139.34    300.74 o 
 -15   9   2        5.41     -172.14    292.07 o 
 -14   9   2        0.14       26.42    277.91 o 
 -13   9   2      493.36      177.52    259.28 o 
 -12   9   2      166.31      507.23    262.42 o 
 -11   9   2       49.08     -136.06    464.86 o 
 -10   9   2        1.00      265.99    219.48 o 
  -9   9   2        2.15      250.62    246.56 o 
  -8   9   2      348.51      560.55    212.76 o 
  -7   9   2       28.88     -122.30    184.00 o 
  -6   9   2       17.57       -0.41    174.67 o 
  -5   9   2       74.95      231.42    218.31 o 
  -4   9   2       36.17     -188.24    163.58 o 
  -3   9   2       12.87     -222.15    148.10 o 
  -2   9   2      180.12      101.12    161.19 o 
  -1   9   2      448.14      477.71    255.12 o 
   1   9   2       87.50      273.95    289.36 o 
   2   9   2      781.91      232.86    277.38 o 
   3   9   2      828.90      874.94    327.03 o 
   4   9   2      257.99      238.84    374.97 o 
   5   9   2       12.38      116.09    187.26 o 
   6   9   2        8.32      -47.32    199.46 o 
   7   9   2      352.90      608.32    305.63 o 
   8   9   2      393.76      458.94    232.32 o 
   9   9   2        0.92     -249.31    214.03 o 
  10   9   2        1.34     -199.53    244.88 o 
  11   9   2       16.95     -154.59    257.17 o 
  12   9   2        7.76     -239.84    261.95 o 
  13   9   2        0.91       98.24    530.78 o 
 -13  10   2      116.35      295.56    297.17 o 
 -12  10   2      181.64      470.84    277.45 o 
 -11  10   2        2.42      220.98    262.31 o 
 -10  10   2        7.21     -170.63    243.08 o 
  -9  10   2       85.33      204.32    237.85 o 
  -8  10   2      230.88      156.80    358.71 o 
  -7  10   2     1006.15     1127.68    452.88 o 
  -6  10   2        0.68      -30.79    193.98 o 
  -5  10   2        0.89       56.89    333.02 o 
  -4  10   2      111.05     -167.80    282.51 o 
  -3  10   2      200.82       75.34    294.50 o 
  -1  10   2        9.95      450.31    313.33 o 
   0  10   2      189.43      279.09    315.05 o 
   1  10   2      339.85      123.28    315.05 o 
   2  10   2       30.17     -150.67    306.49 o 
   3  10   2        5.50     -421.20    280.80 o 
   4  10   2      330.18      445.17    337.31 o 
   5  10   2       42.04     -160.95    340.73 o 
   6  10   2      359.44      -15.41    359.56 o 
   7  10   2       45.92       86.73    276.52 o 
   8  10   2       59.51       35.41    415.21 o 
   9  10   2      483.75      584.39    266.22 o 
  10  10   2       35.32      263.36    272.05 o 
  11  10   2       46.67     -137.19    280.63 o 
 -10  11   2        1.10     -207.12    255.04 o 
  -9  11   2       21.76      375.43    320.18 o 
  -8  11   2       36.90     -335.80    233.53 o 
  -7  11   2       23.80     -256.83    361.28 o 
  -6  11   2       12.20     -118.14    335.59 o 
  -5  11   2       16.86       90.75    344.15 o 
   1  11   2       83.27     -309.91    340.73 o 
   2  11   2       81.05       83.90    351.00 o 
   3  11   2      215.69      385.25    357.85 o 
   4  11   2       95.83     -232.86    349.29 o 
   5  11   2        0.00     -284.23    354.43 o 
   6  11   2       12.79      808.16    412.64 o 
   7  11   2        0.28     -109.58    385.25 o 
   8  11   2       17.85       66.78    398.94 o 
   3  12   2       38.79      -15.41    398.94 o 
 -21   1   3       26.24      316.76    371.55 o 
 -20   1   3        4.23      -10.27    321.90 o 
 -19   1   3      381.79      -11.52    216.56 o 
 -18   1   3      258.31     -137.84    192.49 o 
 -17   1   3      895.02      857.49    314.30 o 
 -16   1   3      780.15      998.28    141.50 o 
 -15   1   3      125.62      151.34    106.51 o 
 -14   1   3     2386.68     2645.18    199.16 o 
 -13   1   3      252.00      266.99     90.83 o 
 -12   1   3     1240.06     1445.48    170.88 o 
 -11   1   3     4328.46     4111.60    257.21 o 
 -10   1   3      647.27      811.62     84.58 o 
  -9   1   3     7080.57     6029.00    360.18 o 
  -8   1   3     2423.70     2536.43    162.13 o 
  -7   1   3      245.13      234.82     44.98 o 
  -6   1   3    18049.31    17442.76   1005.49 o 
  -5   1   3      576.17      717.76     56.61 o 
  -4   1   3     8012.89     8232.18    551.28 o 
  -3   1   3     2112.76     2304.85    161.78 o 
  -2   1   3     3932.31     4122.76    278.10 o 
  -1   1   3     2947.27     2963.70    175.26 o 
   0   1   3     7192.15     7118.25    476.47 o 
   1   1   3      373.24      410.15     48.65 o 
   2   1   3     2709.91     2941.72    207.59 o 
   3   1   3      264.39      235.85     51.07 o 
   4   1   3      585.89      654.03     91.60 o 
   5   1   3     5086.76     5269.65    314.11 o 
   6   1   3      943.59     1016.45     86.31 o 
   7   1   3     1737.97     1815.20    223.49 o 
   8   1   3       41.46       30.86     58.95 o 
   9   1   3      255.32      379.75     76.93 o 
  10   1   3     3783.10     3558.30    282.13 o 
  11   1   3      195.39      180.62    109.37 o 
  12   1   3     3171.80     3792.64    303.68 o 
  13   1   3       46.98     -138.57    145.31 o 
  14   1   3      458.77      587.22    153.64 o 
  15   1   3     2120.24     1432.93    242.69 o 
  16   1   3        9.30      -11.74    261.97 o 
  17   1   3      326.78      499.27    290.22 o 
  18   1   3       49.97       13.10    297.92 o 
  19   1   3       16.23      -42.49    259.70 o 
  20   1   3       40.74      -99.31    398.94 o 
 -22   2   3        2.09     -333.88    390.38 o 
 -21   2   3       39.46       35.58    257.46 o 
 -20   2   3       55.94     -288.14    232.66 o 
 -19   2   3      510.11      119.92    226.32 o 
 -18   2   3      193.59      187.19    303.92 o 
 -17   2   3      271.48      171.92    192.88 o 
 -16   2   3      282.72       73.85    173.71 o 
 -15   2   3      338.51      290.02    131.58 o 
 -14   2   3     1378.89     1586.02    193.51 o 
 -13   2   3     1246.58     1332.65    131.16 o 
 -12   2   3     2356.61     2462.19    195.25 o 
 -11   2   3      148.04      141.14     72.52 o 
 -10   2   3        0.38      -26.35     58.71 o 
  -9   2   3     1000.62     1200.78     99.10 o 
  -8   2   3       26.85       39.85     46.03 o 
  -7   2   3     5083.08     5489.41    324.82 o 
  -6   2   3     2800.92     2782.98    174.00 o 
  -5   2   3     1674.90     1768.22    135.73 o 
  -4   2   3     8867.39     8012.96    539.74 o 
  -3   2   3    17275.69    16975.83   1129.90 o 
  -2   2   3    38127.68    38360.11   2540.55 o 
  -1   2   3    34787.01    34305.77   2272.32 o 
   0   2   3    65881.16    64247.71   3677.82 o 
   1   2   3    16160.37    15483.19   1028.73 o 
   2   2   3    16248.54    16883.61   1123.96 o 
   3   2   3     2180.05     2292.24    171.61 o 
   4   2   3    15255.32    14223.78   1167.12 o 
   5   2   3    23067.33    22412.99   1494.35 o 
   6   2   3     4344.18     4094.22    248.59 o 
   7   2   3     8997.13     8892.30    522.34 o 
   8   2   3      194.22      169.97     62.94 o 
   9   2   3      567.94      538.63    104.57 o 
  10   2   3     3420.71     3604.30    282.04 o 
  11   2   3       82.04       -0.43    107.19 o 
  12   2   3       57.72      101.99    220.98 o 
  13   2   3      200.89      -33.28    127.53 o 
  14   2   3      403.35      507.78    152.52 o 
  15   2   3       40.27     -113.87    153.96 o 
  16   2   3       81.15      144.80    214.77 o 
  17   2   3       49.24      110.44    433.19 o 
  18   2   3      166.02      118.14    362.99 o 
  19   2   3      175.80     -126.70    376.69 o 
  20   2   3       52.25      -51.37    412.64 o 
 -22   3   3       17.11     -397.12    264.74 o 
 -21   3   3       22.80       97.29    252.82 o 
 -20   3   3       14.67      -91.71    250.26 o 
 -19   3   3       48.67       19.55    224.04 o 
 -18   3   3     1193.67     1396.44    272.68 o 
 -17   3   3      706.96      454.24    213.63 o 
 -16   3   3      146.07      321.10    255.98 o 
 -15   3   3      174.29      316.62    176.71 o 
 -14   3   3     1489.06     1875.15    248.78 o 
 -13   3   3      203.80      318.39    119.03 o 
 -12   3   3        0.21       30.49    100.60 o 
 -11   3   3     4654.05     4771.21    297.93 o 
 -10   3   3      951.56     1055.92    100.90 o 
  -9   3   3     7835.68     7610.88    453.44 o 
  -8   3   3    17898.84    17428.88   1010.17 o 
  -7   3   3     4876.64     4582.22    279.13 o 
  -6   3   3    11620.33    11378.96    766.78 o 
  -5   3   3     4786.37     4285.16    301.51 o 
  -4   3   3     1599.06     1675.19    132.01 o 
  -3   3   3    38696.10    37003.78   2454.55 o 
  -2   3   3      649.77      798.96     64.31 o 
  -1   3   3      536.20      561.07     52.76 o 
   0   3   3     1303.47     1528.63    102.86 o 
   1   3   3     4304.92     4344.80    259.04 o 
   2   3   3    12275.73    12225.91    821.46 o 
   3   3   3        3.78      -15.85     53.72 o 
   4   3   3     6064.54     6145.96    518.17 o 
   5   3   3      532.82      705.96     92.52 o 
   6   3   3     5328.33     5110.82    360.44 o 
   7   3   3      486.82      519.41     98.12 o 
   8   3   3      199.40      245.90     92.45 o 
   9   3   3     6818.10     6118.77    435.58 o 
  10   3   3     1554.37     1577.69    169.03 o 
  11   3   3      316.98      475.41    129.07 o 
  12   3   3      933.53     1117.98    163.05 o 
  13   3   3       10.66       47.52    134.48 o 
  14   3   3      822.49      913.31    169.88 o 
  15   3   3     1508.12     2006.36    293.93 o 
  16   3   3       26.19       45.07    211.79 o 
  17   3   3      632.87      199.01    310.77 o 
  18   3   3       15.48       29.11    376.69 o 
  19   3   3        1.60     -443.46    412.64 o 
 -21   4   3       55.92      201.81    290.22 o 
 -20   4   3      179.02     -250.30    251.20 o 
 -19   4   3       78.09     -215.10    239.13 o 
 -18   4   3      833.78      960.71    262.32 o 
 -17   4   3       22.02      -72.18    209.19 o 
 -16   4   3      106.33      115.26    197.82 o 
 -15   4   3     3164.71     3596.65    654.06 o 
 -14   4   3     1034.51     1326.64    223.94 o 
 -13   4   3     4289.24     3885.45    511.09 o 
 -12   4   3      449.16      579.16    160.90 o 
 -11   4   3     2037.85     1920.16    185.73 o 
 -10   4   3     2504.48     2922.72    239.35 o 
  -9   4   3       14.64       46.95     85.08 o 
  -8   4   3     3604.42     2971.81    244.83 o 
  -7   4   3     1623.92     1589.99    145.95 o 
  -6   4   3    16082.90    16017.67   1073.88 o 
  -5   4   3     1314.86     1290.66    123.20 o 
  -4   4   3        5.47       10.22     35.81 o 
  -3   4   3       13.98        4.62     39.90 o 
  -2   4   3     1867.27     1666.04    121.34 o 
  -1   4   3    12914.12    13118.96    760.83 o 
   0   4   3     2031.37     1946.08    151.70 o 
   1   4   3     2359.87     2425.85    152.96 o 
   2   4   3    17009.40    17357.03   1002.46 o 
   3   4   3    18530.63    18387.77   1062.17 o 
   4   4   3     3260.23     3444.89    307.98 o 
   5   4   3     5037.29     5324.97    376.53 o 
   6   4   3       45.11       24.25     81.19 o 
   7   4   3     9657.84     8944.41    618.12 o 
   8   4   3     5393.72     5462.19    397.90 o 
   9   4   3      575.22      432.51    117.92 o 
  10   4   3     4003.57     3647.13    382.56 o 
  11   4   3      487.09      368.53    173.04 o 
  12   4   3       31.87     -170.64    128.04 o 
  13   4   3      519.49      465.17    201.36 o 
  14   4   3     2013.60     1681.02    276.81 o 
  15   4   3       75.74      248.59    221.78 o 
  16   4   3      325.84      147.78    229.31 o 
  17   4   3       39.41      -71.75    239.82 o 
  18   4   3        2.27       52.89    705.43 o 
  19   4   3      301.69      583.86    452.02 o 
 -20   5   3       85.71       39.54    386.10 o 
 -19   5   3      142.80      -56.56    274.81 o 
 -18   5   3       17.64       90.30    239.62 o 
 -17   5   3        8.99      136.86    220.76 o 
 -16   5   3        3.70      -50.82    321.04 o 
 -15   5   3      640.99      468.29    211.87 o 
 -14   5   3       15.78      323.53    227.72 o 
 -13   5   3      297.43      267.64    181.00 o 
 -12   5   3      402.38      599.49    287.65 o 
 -11   5   3       46.91       70.24    149.52 o 
 -10   5   3     2013.16     1875.78    177.56 o 
  -9   5   3      405.30      325.34    100.40 o 
  -8   5   3     8791.33     8566.60    592.44 o 
  -7   5   3      948.63      847.94    116.17 o 
  -6   5   3      532.89      557.73     96.91 o 
  -5   5   3      574.70      543.80     66.58 o 
  -4   5   3      352.20      393.71     86.48 o 
  -3   5   3    29095.44    28629.43   1651.40 o 
  -2   5   3     1004.61     1094.10     93.72 o 
  -1   5   3     8226.07     7539.61    448.54 o 
   0   5   3      326.58      267.66     71.01 o 
   1   5   3      865.87      885.19     84.66 o 
   2   5   3    28907.67    28538.23   1644.97 o 
   3   5   3      174.42      281.02     62.63 o 
   4   5   3     6410.87     6928.87    585.93 o 
   5   5   3      463.11      409.26     96.12 o 
   6   5   3        3.58      -54.12     88.95 o 
   7   5   3     4592.93     4513.72    336.59 o 
   8   5   3      276.50       72.80    172.92 o 
   9   5   3     2047.03     2151.28    420.75 o 
  10   5   3        2.52     -164.39    181.49 o 
  11   5   3       89.08     -203.43    306.49 o 
  12   5   3        1.27      140.15    196.03 o 
  13   5   3        7.14     -254.07    201.18 o 
  14   5   3      660.17      380.94    298.78 o 
  15   5   3        1.84     -124.06    220.93 o 
  16   5   3      144.53      248.33    252.31 o 
  17   5   3       53.04      143.48    434.04 o 
  18   5   3      125.53     -144.06    276.85 o 
 -19   6   3        0.38     -479.10    474.28 o 
 -18   6   3       59.54     -202.96    244.49 o 
 -17   6   3        4.73      167.32    241.43 o 
 -16   6   3        4.89       13.45    305.63 o 
 -15   6   3        4.17     -160.52    211.78 o 
 -14   6   3       50.03       90.07    336.45 o 
 -13   6   3       96.61      -33.39    209.75 o 
 -12   6   3        0.99      104.78    181.01 o 
 -11   6   3     1508.98     1767.52    247.76 o 
 -10   6   3     1833.04     1737.48    229.31 o 
  -9   6   3      992.81     1244.09    186.98 o 
  -8   6   3      423.62      681.89    125.25 o 
  -7   6   3       10.55       32.59    115.81 o 
  -6   6   3     3067.65     2784.31    228.10 o 
  -5   6   3     4588.87     4249.43    316.65 o 
  -4   6   3     2734.11     2811.22    228.27 o 
  -3   6   3      919.84     1087.27    125.75 o 
  -2   6   3        1.05     -107.66     86.00 o 
  -1   6   3     1376.27     1558.63    123.91 o 
   0   6   3     2235.85     2388.25    407.54 o 
   1   6   3       50.07        4.03     77.60 o 
   2   6   3      232.17      231.45     72.13 o 
   3   6   3      102.14       53.57     96.11 o 
   4   6   3        1.75     -144.16     96.11 o 
   5   6   3        7.58      -60.24     95.33 o 
   6   6   3      553.97      530.95    138.87 o 
   7   6   3     1012.85      900.60    188.45 o 
   8   6   3      712.70     1134.74    205.65 o 
   9   6   3        4.57       44.23    177.22 o 
  10   6   3      181.27       26.97    188.24 o 
  11   6   3     2111.08     2038.54    291.84 o 
  12   6   3      634.44      721.89    240.31 o 
  13   6   3      491.29      544.55    241.03 o 
  14   6   3       94.58     -221.79    333.02 o 
  15   6   3      223.44      250.66    260.65 o 
  16   6   3       93.31      566.18    317.61 o 
  17   6   3       79.87       81.40    340.73 o 
 -18   7   3       53.78       -9.56    269.79 o 
 -17   7   3       12.12       34.03    446.03 o 
 -16   7   3      216.46       23.34    238.36 o 
 -15   7   3      645.42      175.71    238.18 o 
 -14   7   3        3.27      -43.00    493.97 o 
 -13   7   3      116.98      248.10    212.06 o 
 -12   7   3      238.26      134.88    248.27 o 
 -11   7   3      184.89      267.24    194.74 o 
 -10   7   3      233.06      -35.94    175.26 o 
  -9   7   3       31.25     -240.23    160.15 o 
  -8   7   3       34.01     -169.32    151.84 o 
  -7   7   3      163.13      139.27    145.28 o 
  -6   7   3      155.30      -25.57    109.45 o 
  -5   7   3      284.82      258.19    111.25 o 
  -4   7   3     3053.16     3102.29    253.96 o 
  -3   7   3       80.83       48.08    104.37 o 
  -2   7   3      124.22      134.65    105.09 o 
  -1   7   3      295.54      302.47    109.21 o 
   0   7   3     3275.84     3248.40    377.02 o 
   1   7   3     6626.09     6809.14    410.42 o 
   2   7   3        8.60      180.03    176.36 o 
   3   7   3     1215.73     1415.11    283.37 o 
   4   7   3      101.81      104.09    106.46 o 
   5   7   3     3664.08     3882.32    808.16 o 
   6   7   3     3740.86     4354.40    426.17 o 
   7   7   3      600.94      643.86    189.05 o 
   8   7   3       83.73      254.23    191.41 o 
   9   7   3       48.68      -17.16    183.18 o 
  10   7   3      919.90     1062.35    305.63 o 
  11   7   3        7.39      -21.89    212.95 o 
  12   7   3       22.16       -9.77    236.51 o 
  13   7   3       16.06      -37.85    234.03 o 
  14   7   3       20.66     -246.30    260.98 o 
  15   7   3        0.89       63.11    274.70 o 
  16   7   3        9.00      169.36    324.46 o 
 -17   8   3       97.82     -351.86    274.83 o 
 -16   8   3        0.21      450.22    286.91 o 
 -15   8   3      878.99     1035.25    298.93 o 
 -14   8   3       80.54      -59.75    241.15 o 
 -13   8   3      102.47      288.73    240.54 o 
 -12   8   3      219.74      238.36    217.22 o 
 -11   8   3      375.87      386.74    231.15 o 
 -10   8   3     2526.50     2128.92    333.88 o 
  -9   8   3      221.26      337.51    194.05 o 
  -8   8   3      248.02      426.13    193.68 o 
  -7   8   3       23.32      163.58    171.60 o 
  -6   8   3       65.22      280.09    159.62 o 
  -5   8   3     4795.75     4951.29    381.52 o 
  -4   8   3      614.64      682.04    139.27 o 
  -3   8   3      302.96      238.83    120.77 o 
  -2   8   3       38.16     -153.39    184.19 o 
  -1   8   3        5.87       28.21    268.82 o 
   0   8   3      254.89      126.41    149.29 o 
   1   8   3      425.61      287.65    181.49 o 
   2   8   3        6.87      -30.82    178.07 o 
   3   8   3      337.98      100.20    158.79 o 
   4   8   3       73.52       80.73    155.49 o 
   5   8   3       35.63     -116.32    167.42 o 
   6   8   3       79.29      109.69    171.16 o 
   7   8   3        2.95       39.11    196.73 o 
   8   8   3       33.61      -83.71    410.93 o 
   9   8   3      310.63      350.14    227.16 o 
  10   8   3        3.93      -73.18    425.48 o 
  11   8   3     1332.33      836.65    275.42 o 
  12   8   3       70.70      383.37    460.58 o 
  13   8   3       65.62     -343.05    262.32 o 
  14   8   3       87.35      441.51    303.17 o 
  15   8   3       28.49      103.79    297.62 o 
 -15   9   3        3.47      267.07    296.56 o 
 -14   9   3        2.05     -280.24    329.60 o 
 -13   9   3        0.07      -25.13    258.16 o 
 -12   9   3      122.22      178.13    249.22 o 
 -11   9   3       38.57       55.77    220.51 o 
 -10   9   3       20.99      -84.75    218.50 o 
  -9   9   3      114.36      105.01    199.07 o 
  -8   9   3       56.78      -30.94    194.78 o 
  -7   9   3      366.66      266.14    219.16 o 
  -6   9   3       52.18       37.02    206.32 o 
  -5   9   3      371.21      633.18    269.67 o 
  -4   9   3      208.17      287.96    168.40 o 
  -3   9   3      140.93      287.33    139.74 o 
  -2   9   3        3.65     -188.98    125.98 o 
   2   9   3      127.10      188.34    280.80 o 
   3   9   3        3.66      -65.06    282.51 o 
   4   9   3       21.50      113.90    193.48 o 
   5   9   3       28.83     -164.37    200.33 o 
   6   9   3     1008.54     1290.18    255.44 o 
   7   9   3        0.12      -58.82    318.47 o 
   8   9   3       16.10     -136.97    211.85 o 
   9   9   3       46.18       -2.46    239.62 o 
  10   9   3       91.63      118.63    254.76 o 
  11   9   3      238.89      105.82    268.75 o 
  12   9   3       37.22        9.62    278.97 o 
  13   9   3        4.72     -240.46    285.45 o 
 -13  10   3        1.59      254.28    288.21 o 
 -12  10   3        3.27     -323.30    257.55 o 
 -11  10   3        1.55     -354.70    236.46 o 
 -10  10   3       22.07       30.03    235.74 o 
  -9  10   3       59.92       -4.00    269.67 o 
  -8  10   3       95.65     -176.22    216.43 o 
  -7  10   3      287.96      388.75    223.76 o 
  -6  10   3      128.94      256.70    210.01 o 
  -5  10   3       49.89      -62.84    185.18 o 
  -4  10   3      116.66       68.18    240.57 o 
   0  10   3      141.30       61.64    299.64 o 
   1  10   3      642.74      429.76    327.03 o 
   2  10   3       13.24      -53.08    320.18 o 
   3  10   3      527.13      243.13    328.74 o 
   4  10   3        4.85     -311.62    340.73 o 
   5  10   3       15.10     -407.51    328.74 o 
   6  10   3      342.24       -8.56    364.70 o 
   7  10   3       66.19      266.27    261.11 o 
   8  10   3      131.79      107.16    309.05 o 
   9  10   3       28.84     -317.18    312.48 o 
  10  10   3        1.85       14.57    320.18 o 
  11  10   3        4.24     -194.44    291.96 o 
 -10  11   3       34.94       -2.40    261.06 o 
  -9  11   3       53.26      371.93    264.46 o 
  -8  11   3       74.46       69.94    239.39 o 
  -7  11   3      137.52     -277.80    397.23 o 
  -6  11   3       10.88      -25.68    345.87 o 
   0  11   3       83.57     -477.71    328.74 o 
   1  11   3      155.24      136.98    347.58 o 
   2  11   3        9.47      -20.55    356.14 o 
   3  11   3        8.16     -523.94    349.29 o 
   4  11   3        7.73      135.26    374.97 o 
   5  11   3      132.26      -44.52    376.69 o 
   6  11   3        0.04     -361.28    385.25 o 
   7  11   3        9.13     -390.38    393.81 o 
   8  11   3       46.27     1010.20    467.43 o 
   2  12   3        0.24     -145.54    398.94 o 
 -19   0   4      390.47      534.21    303.06 o 
 -18   0   4       81.00      202.90    194.09 o 
 -17   0   4      108.05     -112.55    178.06 o 
 -16   0   4     1320.93     1110.00    200.04 o 
 -15   0   4     2968.90     3197.22    328.00 o 
 -14   0   4     2180.23     2555.97    274.06 o 
 -13   0   4      136.58      211.21    122.51 o 
 -12   0   4      370.95      446.51    118.96 o 
 -11   0   4     1298.16     1671.05    253.41 o 
 -10   0   4    16323.00    14907.43   1225.24 o 
  -9   0   4     9262.11     9666.36    800.88 o 
  -8   0   4     4910.90     5031.44    426.77 o 
  -7   0   4    10040.90    10128.64    832.96 o 
  -6   0   4     4598.17     5181.79    432.82 o 
  -5   0   4    21660.63    21984.55   1785.80 o 
  -4   0   4      354.63      327.46     69.34 o 
  -3   0   4   150085.30   123765.25  14175.37 o 
  -2   0   4      898.89      925.29     88.36 o 
  -1   0   4    67097.58    66331.76   5369.51 o 
   0   0   4    18313.99    19038.90   1547.90 o 
   1   0   4    49344.62    48186.64   3904.55 o 
   2   0   4   109112.18   102797.15   8321.23 o 
   3   0   4     1558.74     1539.38    160.09 o 
   4   0   4    33056.38    31312.86   3602.49 o 
   5   0   4      312.99      358.82     76.96 o 
   6   0   4     4850.75     4299.63    373.90 o 
   7   0   4    33832.19    33302.54   2709.57 o 
   8   0   4      221.36      271.33    189.20 o 
   9   0   4     6538.43     6006.43    725.98 o 
  10   0   4       28.60       44.41    113.96 o 
  11   0   4      297.81      231.15    131.54 o 
  12   0   4     1592.99     1599.20    330.46 o 
  13   0   4        6.70      -17.12    241.42 o 
  14   0   4     1102.63     1018.76    323.61 o 
  15   0   4      565.67      121.57    282.51 o 
  16   0   4       16.37      -53.08    284.23 o 
  17   0   4      216.54      325.32    345.87 o 
  18   0   4       53.80      -99.31    347.58 o 
  19   0   4        0.33     -351.00    357.85 o 
  20   0   4        0.34      -92.46    397.23 o 
 -21   1   4      183.28      388.67    366.41 o 
 -20   1   4      158.20      117.03    271.39 o 
 -19   1   4      221.34     -121.86    210.65 o 
 -18   1   4       78.06     -229.60    187.37 o 
 -17   1   4      187.88      126.39    149.04 o 
 -16   1   4      542.82      818.67    147.36 o 
 -15   1   4     2281.05     2395.91    193.93 o 
 -14   1   4     4555.12     4734.21    305.50 o 
 -13   1   4      527.20      505.34    107.01 o 
 -12   1   4     7204.03     7023.63    424.16 o 
 -11   1   4      917.40     1009.98    105.28 o 
 -10   1   4      664.92      746.26     81.30 o 
  -9   1   4    20618.16    19340.30   1117.42 o 
  -8   1   4    12737.56    12832.50    744.37 o 
  -7   1   4    12882.97    12360.56    716.12 o 
  -6   1   4     9715.77    10082.11    584.70 o 
  -5   1   4    14356.53    15188.80    874.50 o 
  -4   1   4    61121.09    60088.91   3973.94 o 
  -3   1   4   132639.88   122418.15   7001.85 o 
  -2   1   4     2239.19     2127.01    129.44 o 
  -1   1   4      469.15      575.24     56.82 o 
   0   1   4    59340.53    58040.96   3320.61 o 
   1   1   4       24.03      -27.09     37.39 o 
   2   1   4     4799.92     5041.80    345.33 o 
   3   1   4     9461.63    10290.52    847.50 o 
   4   1   4      337.41      344.09     52.87 o 
   5   1   4      845.08      881.34     77.08 o 
   6   1   4    10505.32    10700.98    626.63 o 
   7   1   4     6386.91     6352.54    381.94 o 
   8   1   4     1559.05     1561.43    165.36 o 
   9   1   4      955.98     1070.13    141.36 o 
  10   1   4      165.68      250.57    153.09 o 
  11   1   4     4109.53     3993.09    369.32 o 
  12   1   4     7796.42     7796.48    552.83 o 
  13   1   4      381.39      572.79    148.37 o 
  14   1   4     1283.71     1102.13    302.20 o 
  15   1   4      415.40      276.41    200.58 o 
  16   1   4       63.44       -8.74    302.20 o 
  17   1   4     1606.70     1802.55    303.75 o 
  18   1   4       73.52       91.17    245.11 o 
  19   1   4      167.29      150.97    277.38 o 
 -22   2   4        1.78     -340.92    258.23 o 
 -21   2   4      159.02     -182.83    246.27 o 
 -20   2   4        1.72     -316.96    220.93 o 
 -19   2   4       36.08     -188.46    215.50 o 
 -18   2   4      527.39      293.62    216.90 o 
 -17   2   4       86.13     -116.01    208.89 o 
 -16   2   4     1597.57     1709.64    279.07 o 
 -15   2   4     1505.97     1460.31    196.49 o 
 -14   2   4      163.45      292.73    120.59 o 
 -13   2   4      361.59      422.40     91.93 o 
 -12   2   4      666.69      860.36    119.61 o 
 -11   2   4    12036.10    11784.26    691.26 o 
 -10   2   4     2337.87     2606.94    172.94 o 
  -9   2   4       80.70       -1.84     51.18 o 
  -8   2   4      631.39      634.92     65.35 o 
  -7   2   4      592.17      671.16     61.74 o 
  -6   2   4    14594.14    13954.54    932.53 o 
  -5   2   4      497.05      583.87     69.14 o 
  -4   2   4     2335.70     2718.13    195.06 o 
  -3   2   4     1311.86     1327.28    105.95 o 
  -2   2   4      637.28      658.36     53.59 o 
  -1   2   4     5334.45     5500.25    323.58 o 
   0   2   4     2178.14     2285.72    142.30 o 
   1   2   4      104.56      112.24     47.03 o 
   2   2   4     5092.79     4965.03    343.32 o 
   3   2   4      404.71      339.07    102.12 o 
   4   2   4     2417.45     2342.69    333.66 o 
   5   2   4     3773.65     3367.29    306.20 o 
   6   2   4      275.08      189.39     51.06 o 
   7   2   4     4097.50     3853.06    278.03 o 
   8   2   4     2107.24     2125.34    188.02 o 
   9   2   4     6252.32     5983.42    429.59 o 
  10   2   4     3618.29     3522.41    318.11 o 
  11   2   4       49.97      -96.36    126.03 o 
  12   2   4      492.44      490.06    137.74 o 
  13   2   4       90.29      161.61    135.28 o 
  14   2   4      803.12      571.88    203.00 o 
  15   2   4      370.86      282.18    178.46 o 
  16   2   4      122.81      -39.82    216.22 o 
  17   2   4      162.54       98.72    231.10 o 
  18   2   4        5.85     -518.80    345.87 o 
  19   2   4      135.78     -203.75    381.82 o 
 -22   3   4      118.31      141.83    262.29 o 
 -21   3   4        6.99     -131.28    237.79 o 
 -20   3   4       28.27     -277.33    239.71 o 
 -19   3   4        0.42     -137.34    223.94 o 
 -18   3   4      251.83      343.66    397.23 o 
 -17   3   4      789.63      426.23    206.10 o 
 -16   3   4      181.04      -85.78    174.57 o 
 -15   3   4      481.47      589.98    184.56 o 
 -14   3   4      758.40      747.44    137.79 o 
 -13   3   4     1624.89     1911.49    298.49 o 
 -12   3   4     5571.52     5398.11    390.40 o 
 -11   3   4     1263.22     1382.98    148.45 o 
 -10   3   4     1630.91     1808.88    134.98 o 
  -9   3   4     6579.66     6331.81    382.27 o 
  -8   3   4     1192.82     1219.23     96.22 o 
  -7   3   4     8961.41     9072.44    618.17 o 
  -6   3   4    27758.55    27038.91   1799.48 o 
  -5   3   4      780.89      803.41     87.84 o 
  -4   3   4     8672.30     8297.40    560.50 o 
  -3   3   4     1528.39     1479.81    142.97 o 
  -2   3   4      269.61      285.09     43.38 o 
  -1   3   4    18890.88    18520.79   1066.26 o 
   0   3   4     6863.61     7031.24    414.30 o 
   1   3   4     1379.92     1415.96     98.37 o 
   2   3   4     4353.19     4298.80    300.70 o 
   3   3   4     1800.70     1882.78    154.14 o 
   4   3   4    22679.54    22325.87   1491.37 o 
   5   3   4     1271.78     1280.37    238.85 o 
   6   3   4      871.08      765.68    107.31 o 
   7   3   4       50.69       96.30     82.80 o 
   8   3   4      561.41      559.92    112.64 o 
   9   3   4     5999.87     5359.91    387.31 o 
  10   3   4     1356.96     1397.67    165.69 o 
  11   3   4       27.20      -16.73    126.81 o 
  12   3   4     1155.55     1059.93    165.04 o 
  13   3   4      170.46      226.92    143.77 o 
  14   3   4      135.09       16.82    150.46 o 
  15   3   4      112.93      -70.72    162.67 o 
  16   3   4      119.45      145.66    227.47 o 
  17   3   4        0.21       87.32    381.82 o 
  18   3   4       18.86     -535.92    364.70 o 
  19   3   4        0.90       39.38    421.20 o 
 -21   4   4       27.48      246.77    264.54 o 
 -20   4   4        0.15     -314.64    416.92 o 
 -19   4   4        1.51       30.56    237.19 o 
 -18   4   4       61.38     -243.19    213.78 o 
 -17   4   4        0.50      103.61    206.86 o 
 -16   4   4       46.52      176.32    191.83 o 
 -15   4   4       33.04     -140.08    177.34 o 
 -14   4   4       36.88      -45.24    349.29 o 
 -13   4   4       54.76      290.62    159.76 o 
 -12   4   4     2051.79     2224.48    208.01 o 
 -11   4   4      101.30      216.46    100.76 o 
 -10   4   4      302.59      385.08    102.47 o 
  -9   4   4      906.30     1108.09    125.09 o 
  -8   4   4      227.37      257.65     87.64 o 
  -7   4   4    13314.35    12573.93    848.49 o 
  -6   4   4     5976.99     5490.91    384.86 o 
  -5   4   4     1926.73     1876.28    156.13 o 
  -4   4   4      651.56      786.50     92.45 o 
  -3   4   4     1601.93     1599.03    114.68 o 
  -2   4   4     2904.43     2665.19    168.82 o 
  -1   4   4    13350.11    13661.88    914.02 o 
   0   4   4      674.36      808.03     72.17 o 
   1   4   4     2743.61     2552.16    166.82 o 
   2   4   4     6830.71     6520.10    390.00 o 
   3   4   4      687.84      714.87     94.73 o 
   4   4   4     8510.42     8978.97    616.15 o 
   5   4   4     1597.34     1890.65    202.01 o 
   6   4   4      337.76      276.57    117.65 o 
   7   4   4     2834.44     2504.78    269.14 o 
   8   4   4      241.49      243.56    110.96 o 
   9   4   4      246.98      289.43    115.19 o 
  10   4   4     4919.20     4921.04    372.49 o 
  11   4   4      527.27      537.93    144.19 o 
  12   4   4      675.03      879.03    167.13 o 
  13   4   4       11.91       79.13    267.96 o 
  14   4   4      634.60      398.82    223.71 o 
  15   4   4      773.29      762.44    245.71 o 
  16   4   4       29.48       94.23    231.20 o 
  17   4   4       11.54      -21.32    380.97 o 
  18   4   4       14.62       61.64    426.34 o 
 -21   5   4      105.14       76.63    293.24 o 
 -20   5   4       33.98     -279.09    359.56 o 
 -19   5   4        6.99     -175.43    239.10 o 
 -18   5   4      865.89      754.34    256.53 o 
 -17   5   4       18.22      -67.94    216.46 o 
 -16   5   4      465.34      671.15    464.01 o 
 -15   5   4        2.27       15.92    186.44 o 
 -14   5   4      252.40      201.71    227.72 o 
 -13   5   4      387.93      402.99    163.49 o 
 -12   5   4     2645.65     2759.62    348.43 o 
 -11   5   4       19.82      160.84    108.17 o 
 -10   5   4      235.79       99.36    105.69 o 
  -9   5   4      304.05      325.97    143.92 o 
  -8   5   4       45.60      -12.41    106.44 o 
  -7   5   4     2103.70     2329.26    199.34 o 
  -6   5   4      417.89      335.98     92.41 o 
  -5   5   4      680.97      778.12    107.78 o 
  -4   5   4      863.33     1041.85     90.78 o 
  -3   5   4     7807.74     7171.88    428.36 o 
  -2   5   4     3613.02     3720.86    234.59 o 
  -1   5   4      262.17      236.58     68.74 o 
   0   5   4        9.16       95.54     54.73 o 
   1   5   4     5304.82     5271.71    320.99 o 
   2   5   4     5019.81     4806.22    293.08 o 
   3   5   4    14013.28    13806.24   1138.06 o 
   4   5   4        6.51       10.42    129.98 o 
   5   5   4      577.76      765.03    173.79 o 
   6   5   4     3703.31     3236.32    260.12 o 
   7   5   4        0.58       94.75    132.64 o 
   8   5   4     1577.45     1216.71    163.60 o 
   9   5   4      253.83      136.69    142.39 o 
  10   5   4      493.11      403.87    165.82 o 
  11   5   4     2076.93     2477.72    312.67 o 
  12   5   4       38.82      -53.07    197.44 o 
  13   5   4      170.18      -51.57    206.46 o 
  14   5   4      120.98       58.86    224.17 o 
  15   5   4      159.87      267.77    247.68 o 
  16   5   4        2.28      -77.79    255.48 o 
  17   5   4       33.28     -101.20    385.25 o 
  18   5   4        0.73      -46.45    473.43 o 
 -20   6   4      107.83      361.73    286.35 o 
 -19   6   4       15.46     -382.70    255.13 o 
 -18   6   4      417.49      606.56    297.92 o 
 -17   6   4        0.07     -127.54    230.35 o 
 -16   6   4     1278.66     1569.76    283.11 o 
 -15   6   4       37.43       -4.88    402.37 o 
 -14   6   4      145.93       -5.88    194.25 o 
 -13   6   4     3106.16     3604.91    387.41 o 
 -12   6   4        3.59     -188.93    165.18 o 
 -11   6   4     4178.59     4058.01    608.69 o 
 -10   6   4       13.07      212.65    231.15 o 
  -9   6   4       87.00      214.92    110.96 o 
  -8   6   4     4997.52     4847.39    359.13 o 
  -7   6   4     1886.16     2182.06    218.57 o 
  -6   6   4     3034.56     3225.85    360.81 o 
  -5   6   4       19.38       45.12     91.86 o 
  -4   6   4      423.10      491.81    103.62 o 
  -3   6   4     3489.77     3851.81    290.25 o 
  -2   6   4      729.60      721.94    113.26 o 
  -1   6   4       51.01      131.14     76.68 o 
   0   6   4     1673.55     1671.86    132.74 o 
   1   6   4     1294.65     1422.28    118.28 o 
   2   6   4       35.72      -57.46     81.08 o 
   3   6   4       33.00      -43.97     87.26 o 
   4   6   4     1953.86     1612.47    192.63 o 
   5   6   4      536.38      376.14    109.03 o 
   6   6   4        9.91     -118.80    122.13 o 
   7   6   4      124.97      -83.19    111.71 o 
   8   6   4      469.15      389.53    233.72 o 
   9   6   4      185.13      135.27    243.13 o 
  10   6   4      164.35      138.89    202.73 o 
  11   6   4       53.26      203.17    191.04 o 
  12   6   4        0.99     -120.42    215.25 o 
  13   6   4      345.50       63.70    238.98 o 
  14   6   4       28.66     -113.12    245.06 o 
  15   6   4       33.20      269.85    265.95 o 
  16   6   4      349.73      319.09    728.54 o 
  17   6   4       88.60      524.87    374.97 o 
 -19   7   4        9.85        3.29    293.28 o 
 -18   7   4        0.77      -74.41    270.54 o 
 -17   7   4       67.41      269.16    264.32 o 
 -16   7   4       23.23     -448.17    298.78 o 
 -15   7   4      358.23      113.08    223.71 o 
 -14   7   4       59.18      197.04    220.95 o 
 -13   7   4       53.68      135.91    196.73 o 
 -12   7   4        0.80     -162.09    187.09 o 
 -11   7   4      171.16      236.00    189.45 o 
 -10   7   4       79.44      154.67    176.85 o 
  -9   7   4      439.38      478.40    194.34 o 
  -8   7   4     1569.30     1796.90    187.67 o 
  -7   7   4      173.67      248.65    122.12 o 
  -6   7   4     2819.31     3062.04    447.70 o 
  -5   7   4      355.61      400.88    148.16 o 
  -4   7   4      158.89      280.21    118.11 o 
  -3   7   4     2692.05     2374.00    209.50 o 
  -2   7   4     1110.66     1168.61    145.15 o 
  -1   7   4     5255.94     4890.23    434.33 o 
   0   7   4     1288.61     1563.42    135.27 o 
   1   7   4     2761.18     3105.46    247.84 o 
   2   7   4      730.25      659.37    124.12 o 
   3   7   4      607.51      830.42    145.26 o 
   4   7   4     1481.84     1657.01    202.80 o 
   5   7   4        7.50      -62.72    156.62 o 
   6   7   4     1254.48     1256.41    261.11 o 
   7   7   4      126.13     -220.50    169.89 o 
   8   7   4      615.64      883.20    380.11 o 
   9   7   4        0.71      -25.82    200.37 o 
  10   7   4       40.55      258.87    222.16 o 
  11   7   4      765.59      878.97    259.70 o 
  12   7   4      181.45       54.63    243.96 o 
  13   7   4      324.07      153.62    315.90 o 
  14   7   4        1.94     -139.40    267.71 o 
  15   7   4       36.09       60.51    539.35 o 
  16   7   4       60.91     -131.23    286.17 o 
 -17   8   4        9.11     -406.22    274.06 o 
 -16   8   4       22.47       18.69    266.32 o 
 -15   8   4       50.37     -363.04    541.06 o 
 -14   8   4       14.96     -169.91    279.95 o 
 -13   8   4       20.32      189.95    226.23 o 
 -12   8   4        1.93      -18.84    207.57 o 
 -11   8   4      398.85      478.51    212.42 o 
 -10   8   4       14.64       91.94    189.47 o 
  -9   8   4      192.25      307.79    281.66 o 
  -8   8   4      175.32      117.85    273.95 o 
  -7   8   4        6.55      -73.60    163.33 o 
  -6   8   4     1381.15     1199.45    167.51 o 
  -5   8   4      872.58      912.86    158.54 o 
  -4   8   4     1024.66     1173.49    159.52 o 
  -3   8   4      609.66      563.73    133.83 o 
  -2   8   4       35.45     -118.69    147.67 o 
  -1   8   4     1920.45     2383.39    424.63 o 
   0   8   4     1096.21     1011.12    190.83 o 
   1   8   4       54.18      -68.19    178.93 o 
   2   8   4      308.22      365.91    142.11 o 
   3   8   4      342.66      351.00    203.75 o 
   4   8   4       48.24      -68.43    165.31 o 
   5   8   4       99.10       80.87    181.36 o 
   6   8   4        1.30      120.83    188.93 o 
   7   8   4        0.58      -99.46    198.63 o 
   8   8   4      711.08      380.59    215.49 o 
   9   8   4      576.32      591.65    245.15 o 
  10   8   4       23.96     -198.12    224.58 o 
  11   8   4        0.76      -66.61    410.07 o 
  12   8   4      176.61      -35.00    252.61 o 
  13   8   4       60.03      -71.26    444.32 o 
  14   8   4      123.72       77.12    425.48 o 
 -15   9   4      130.85      425.33    293.18 o 
 -14   9   4       34.67      132.13    268.40 o 
 -13   9   4      379.86      320.65    262.42 o 
 -12   9   4        9.94       40.80    224.58 o 
 -11   9   4       27.73     -193.29    347.58 o 
 -10   9   4      345.82      628.18    226.16 o 
  -9   9   4      136.37      345.49    216.92 o 
  -8   9   4      469.57      460.88    207.73 o 
  -7   9   4       21.24       94.73    182.75 o 
  -6   9   4        1.86     -237.88    158.59 o 
  -5   9   4       30.15      -23.92    166.43 o 
  -4   9   4      150.16      150.87    140.71 o 
  -3   9   4       11.67      133.51    139.60 o 
  -2   9   4      296.22      289.36    267.10 o 
  -1   9   4       61.88      106.37    266.25 o 
   0   9   4       77.79      493.12    289.36 o 
   3   9   4     1161.01     1123.21    349.29 o 
   4   9   4       42.44     -121.57    318.47 o 
   5   9   4        5.10       43.42    198.62 o 
   6   9   4      146.97      -58.91    192.87 o 
   7   9   4      624.25     1041.26    256.35 o 
   8   9   4      163.36       93.76    235.20 o 
   9   9   4        1.39      161.84    255.25 o 
  10   9   4       46.05      146.02    267.79 o 
  11   9   4       17.88       -4.18    454.59 o 
  12   9   4       49.24     -120.55    281.49 o 
 -13  10   4      130.24      389.24    279.95 o 
 -12  10   4        3.13     -358.51    239.00 o 
 -11  10   4        0.72      204.11    244.42 o 
 -10  10   4      270.81       -2.27    222.98 o 
  -9  10   4       46.07     -233.88    242.28 o 
  -8  10   4      696.78      552.12    234.46 o 
  -7  10   4       29.56     -299.59    199.72 o 
  -6  10   4      123.56        7.18    255.98 o 
  -5  10   4      359.53      576.88    204.22 o 
  -4  10   4       34.10      -94.17    249.98 o 
   1  10   4        9.13     -282.51    313.33 o 
   2  10   4       87.88      154.10    332.17 o 
   3  10   4        0.55     -220.87    335.59 o 
   4  10   4        0.35       29.11    337.31 o 
   5  10   4       72.38      184.92    356.14 o 
   6  10   4       65.21     -167.80    366.41 o 
   7  10   4       16.61      -83.90    386.96 o 
   8  10   4      212.26      165.55    253.94 o 
   9  10   4       73.95      309.11    321.90 o 
  10  10   4        3.47      189.90    291.21 o 
 -10  11   4       23.04        0.97    246.11 o 
  -9  11   4       30.42       69.74    249.13 o 
  -8  11   4        0.53      -69.49    229.64 o 
  -7  11   4       14.75      261.48    218.87 o 
  -1  11   4       16.34      -94.17    340.73 o 
   0  11   4       18.91     -275.67    328.74 o 
   1  11   4        2.82      -18.83    352.71 o 
   2  11   4       17.52     -518.80    345.87 o 
   3  11   4      198.76      510.24    393.81 o 
   4  11   4       84.24       53.08    386.96 o 
   5  11   4        2.47     -164.37    390.38 o 
   6  11   4        0.02      332.17    414.35 o 
   7  11   4        2.89       -1.71    390.38 o 
   1  12   4        0.44      303.06    414.35 o 
 -21   1   5       39.64      166.08    333.88 o 
 -20   1   5      175.26     -234.03    313.33 o 
 -19   1   5      219.08      235.80    213.08 o 
 -18   1   5      542.10      554.77    166.24 o 
 -17   1   5       24.23      -65.46    140.89 o 
 -16   1   5        0.11       72.77    107.88 o 
 -15   1   5     2242.70     2933.43    265.92 o 
 -14   1   5      161.64       13.35     96.88 o 
 -13   1   5     1339.12     1435.21    129.70 o 
 -12   1   5     2130.92     1990.93    148.27 o 
 -11   1   5       98.66       99.15     66.25 o 
 -10   1   5     4412.14     4287.31    264.89 o 
  -9   1   5     1954.30     2211.15    149.56 o 
  -8   1   5     1490.16     1640.95    115.80 o 
  -7   1   5     5800.81     5257.85    312.88 o 
  -6   1   5     6861.25     7037.87    411.97 o 
  -5   1   5     3247.09     3095.50    217.15 o 
  -4   1   5     7189.20     7488.01    433.60 o 
  -3   1   5    22534.54    23015.86   1525.64 o 
  -2   1   5     9958.06     9867.11    658.03 o 
  -1   1   5    57913.03    54924.10   3143.82 o 
   0   1   5      845.35      922.76     70.68 o 
   1   1   5      272.68      274.19     81.06 o 
   2   1   5      858.83      817.12     88.23 o 
   3   1   5     2145.14     2300.30    149.42 o 
   4   1   5      792.41      759.19    147.14 o 
   5   1   5     1260.56     1381.56    188.51 o 
   6   1   5     3625.87     3851.87    241.30 o 
   7   1   5     1814.69     2139.77    163.96 o 
   8   1   5       48.98       -6.75     68.73 o 
   9   1   5     3228.81     3558.46    457.13 o 
  10   1   5      654.21      470.60    119.46 o 
  11   1   5     1446.48     1533.63    177.50 o 
  12   1   5        9.46      -47.71    120.01 o 
  13   1   5       19.06     -174.34    170.66 o 
  14   1   5      881.11      489.54    207.61 o 
  15   1   5       35.72       83.39    205.65 o 
  16   1   5       22.01      301.64    237.14 o 
  17   1   5       30.35     -226.56    234.54 o 
  18   1   5        6.18       38.24    248.65 o 
  19   1   5       76.64     -202.88    367.27 o 
 -22   2   5       13.57     -103.31    260.81 o 
 -21   2   5        2.62     -160.84    243.31 o 
 -20   2   5      165.44      296.72    237.88 o 
 -19   2   5        0.22      -91.87    213.04 o 
 -18   2   5      396.45      307.60    242.28 o 
 -17   2   5     1572.33     1857.95    227.57 o 
 -16   2   5      602.89      843.29    162.41 o 
 -15   2   5      322.00      384.01    135.08 o 
 -14   2   5      319.05      127.83    115.84 o 
 -13   2   5     2854.56     3475.43    233.70 o 
 -12   2   5     2473.61     2213.79    163.45 o 
 -11   2   5     1286.34     1312.39    111.52 o 
 -10   2   5    10816.13    10723.40    627.90 o 
  -9   2   5        1.52       37.80     78.84 o 
  -8   2   5    10419.44     9986.96    583.38 o 
  -7   2   5     2276.30     2512.98    159.40 o 
  -6   2   5     9815.07     9746.61    657.05 o 
  -5   2   5    13136.07    12924.14    865.63 o 
  -4   2   5     3692.02     3667.24    256.36 o 
  -3   2   5     3973.46     4434.85    263.18 o 
  -2   2   5    11093.84    10789.63    625.58 o 
  -1   2   5    14893.59    13768.03    796.16 o 
   0   2   5    10702.12    10772.67    625.36 o 
   1   2   5    31429.57    30316.89   2012.34 o 
   2   2   5       17.29       37.70     53.86 o 
   3   2   5     3829.29     3820.49    275.44 o 
   4   2   5    61668.30    59632.66   3951.53 o 
   5   2   5       10.09      -14.45     86.54 o 
   6   2   5     3697.45     3241.19    213.05 o 
   7   2   5      241.34      231.47     93.33 o 
   8   2   5      404.09      393.08    106.76 o 
   9   2   5    13803.07    13871.67    938.75 o 
  10   2   5     2073.61     2169.01    302.36 o 
  11   2   5      612.68      763.71    144.76 o 
  12   2   5        2.91     -126.06    123.95 o 
  13   2   5      253.14      189.60    140.34 o 
  14   2   5      246.00       28.08    147.27 o 
  15   2   5       76.85      -84.48    200.44 o 
  16   2   5       23.58       32.65    225.25 o 
  17   2   5        2.66      -44.96    236.37 o 
  18   2   5       32.93      285.94    397.23 o 
  19   2   5      115.10       99.31    419.49 o 
 -22   3   5        8.14     -155.18    276.46 o 
 -21   3   5      206.00      -75.81    258.54 o 
 -20   3   5      130.38       72.09    415.21 o 
 -19   3   5      701.05      888.64    244.67 o 
 -18   3   5      148.83      238.73    239.71 o 
 -17   3   5      177.93      -79.05    191.67 o 
 -16   3   5       43.39      -47.76    180.35 o 
 -15   3   5      344.48      204.82    131.41 o 
 -14   3   5        1.27      250.65    122.66 o 
 -13   3   5      533.62      616.18    129.48 o 
 -12   3   5     1025.55     1091.12    141.35 o 
 -11   3   5     1983.64     2134.52    213.63 o 
 -10   3   5     2068.46     2237.53    188.13 o 
  -9   3   5     2512.48     2387.16    187.18 o 
  -8   3   5     1091.68     1155.03    164.82 o 
  -7   3   5     1010.70      863.54     98.01 o 
  -6   3   5    24351.88    23363.77   1553.66 o 
  -5   3   5     3092.36     3003.49    220.05 o 
  -4   3   5     7485.64     7348.87    500.53 o 
  -3   3   5     4398.74     4622.04    277.27 o 
  -2   3   5     3498.03     3380.30    237.78 o 
  -1   3   5    29079.82    29166.83   1675.81 o 
   0   3   5     6371.82     6668.81    393.49 o 
   1   3   5     4222.01     4195.92    254.63 o 
   2   3   5     1716.41     2048.26    185.75 o 
   3   3   5       26.19       80.50     71.74 o 
   4   3   5      369.11      418.33     87.31 o 
   5   3   5     4553.32     4819.24    349.87 o 
   6   3   5       83.55     -109.47    136.98 o 
   7   3   5      645.61      778.65    117.10 o 
   8   3   5     3406.70     3372.38    272.02 o 
   9   3   5     4602.23     4168.16    743.13 o 
  10   3   5     1240.52     1404.92    215.72 o 
  11   3   5       29.34       -8.86    125.48 o 
  12   3   5       40.25      144.79    136.55 o 
  13   3   5     1347.37     1419.56    209.49 o 
  14   3   5      983.21      890.95    182.50 o 
  15   3   5      465.91      364.95    197.00 o 
  16   3   5       11.54     -208.89    354.43 o 
  17   3   5        8.12      145.54    395.52 o 
  18   3   5        0.21     -481.13    407.51 o 
 -22   4   5        0.69     -371.69    253.53 o 
 -21   4   5      191.31      -91.82    270.68 o 
 -20   4   5       37.80      -98.98    280.80 o 
 -19   4   5      286.13      215.26    225.94 o 
 -18   4   5       32.01       78.05    203.23 o 
 -17   4   5        8.52     -232.09    182.21 o 
 -16   4   5     1658.10     2017.73    491.40 o 
 -15   4   5       42.11        8.32    382.68 o 
 -14   4   5     1061.95     1004.47    202.18 o 
 -13   4   5     1475.94     1364.03    169.37 o 
 -12   4   5      904.84     1027.71    307.61 o 
 -11   4   5     7550.76     6640.89    468.54 o 
 -10   4   5     1982.31     1897.35    176.80 o 
  -9   4   5     7300.48     6752.90    472.52 o 
  -8   4   5     1751.84     1770.06    163.07 o 
  -7   4   5        9.39       -5.05     78.35 o 
  -6   4   5       25.56       45.83     71.69 o 
  -5   4   5     6039.74     6035.44    416.47 o 
  -4   4   5    10615.20     9987.72    676.80 o 
  -3   4   5       15.20      -36.21     42.08 o 
  -2   4   5     3258.41     3321.59    236.35 o 
  -1   4   5       57.87      127.31     49.12 o 
   0   4   5      146.79      292.10     84.97 o 
   1   4   5      867.96     1040.53     96.98 o 
   2   4   5     2471.20     2543.80    167.04 o 
   3   4   5     1670.64     1625.01    152.63 o 
   4   4   5    12424.75    12694.81   1049.67 o 
   5   4   5     2532.75     2907.61    283.59 o 
   6   4   5      974.40     1126.34    167.65 o 
   7   4   5     4678.46     4337.30    329.13 o 
   8   4   5     1617.31     1760.36    226.86 o 
   9   4   5     5798.25     5489.15    406.70 o 
  10   4   5     5924.68     6061.97    449.77 o 
  11   4   5      561.75      718.09    157.64 o 
  12   4   5      842.50     1149.99    224.53 o 
  13   4   5      192.32       29.65    158.46 o 
  14   4   5        0.46      158.31    213.08 o 
  15   4   5      206.85      227.03    232.32 o 
  16   4   5      190.44       91.27    242.12 o 
  17   4   5       89.29     -378.40    395.52 o 
  18   4   5      131.33       -8.56    436.61 o 
 -21   5   5        2.14     -199.07    271.13 o 
 -20   5   5        8.11     -379.09    252.73 o 
 -19   5   5       98.46       88.95    305.63 o 
 -18   5   5      122.05     -190.98    231.74 o 
 -17   5   5       26.95     -313.61    209.08 o 
 -16   5   5      336.56      368.84    210.06 o 
 -15   5   5      585.09      511.37    204.00 o 
 -14   5   5      251.65      481.07    193.53 o 
 -13   5   5      471.42      487.15    174.94 o 
 -12   5   5      287.07      514.07    128.23 o 
 -11   5   5     1441.35     1296.35    157.99 o 
 -10   5   5     2520.81     2773.29    237.83 o 
  -9   5   5      310.49      298.67    109.27 o 
  -8   5   5      265.92      310.77    102.28 o 
  -7   5   5     1263.31     1264.50    140.24 o 
  -6   5   5     1018.08      936.09    118.82 o 
  -5   5   5     5570.74     5011.88    359.82 o 
  -4   5   5     6321.77     5567.13    394.39 o 
  -3   5   5     4732.09     4713.42    288.64 o 
  -2   5   5     1945.60     2124.10    170.85 o 
  -1   5   5      961.68     1060.53     92.95 o 
   0   5   5     2348.31     2605.10    191.29 o 
   1   5   5    14223.36    13955.65    813.86 o 
   2   5   5     4469.39     4630.47    333.99 o 
   3   5   5      482.18      672.52    108.55 o 
   4   5   5      499.05      609.83    131.23 o 
   5   5   5      918.41     1182.99    170.77 o 
   6   5   5     4948.33     4572.74    345.39 o 
   7   5   5     3743.40     3905.19    464.43 o 
   8   5   5      687.76      641.73    137.75 o 
   9   5   5      659.80      789.73    153.86 o 
  10   5   5      401.55      517.54    152.01 o 
  11   5   5      444.05      578.32    217.70 o 
  12   5   5      810.00      815.25    235.20 o 
  13   5   5      315.29      136.89    312.48 o 
  14   5   5      304.13      459.12    251.69 o 
  15   5   5       23.99      193.23    252.98 o 
  16   5   5        0.38     -371.68    247.79 o 
  17   5   5        0.77     -363.28    257.87 o 
 -20   6   5       25.56      -15.63    277.68 o 
 -19   6   5       46.53      128.47    265.96 o 
 -18   6   5        1.87       20.03    249.91 o 
 -17   6   5       18.11       28.28    232.66 o 
 -16   6   5      520.12      360.57    229.69 o 
 -15   6   5      158.91      298.73    205.14 o 
 -14   6   5      110.08      136.64    197.25 o 
 -13   6   5       89.87     -230.02    166.24 o 
 -12   6   5        5.23     -140.88    162.96 o 
 -11   6   5        2.19     -163.35    158.48 o 
 -10   6   5      253.00      663.25    137.07 o 
  -9   6   5     1841.11     2051.67    200.96 o 
  -8   6   5      484.73      432.43    122.55 o 
  -7   6   5       89.71      140.49    106.41 o 
  -6   6   5     1630.27     1830.26    304.72 o 
  -5   6   5     3829.65     3933.79    438.07 o 
  -4   6   5     4973.85     4676.91    341.25 o 
  -3   6   5     2558.31     2408.84    274.08 o 
  -2   6   5      133.17       86.19     73.48 o 
  -1   6   5      303.11      332.79     91.44 o 
   0   6   5     2474.58     2488.10    173.57 o 
   1   6   5     1277.23     1316.62    205.43 o 
   2   6   5      568.86      614.76    111.69 o 
   3   6   5        4.29      -57.09     98.60 o 
   4   6   5      158.05     -145.33     96.89 o 
   5   6   5        1.18      159.12    205.46 o 
   6   6   5      148.79      -12.52    114.47 o 
   7   6   5      197.40      274.03    129.78 o 
   8   6   5      377.34      355.36    136.61 o 
   9   6   5      141.59      -92.73    190.55 o 
  10   6   5      118.89      -23.63    204.51 o 
  11   6   5      504.84      791.01    245.05 o 
  12   6   5      571.91      653.15    321.90 o 
  13   6   5      455.18       50.43    249.38 o 
  14   6   5       35.53      116.97    261.31 o 
  15   6   5        4.87      -31.00    269.47 o 
  16   6   5      207.92      101.34    287.10 o 
 -19   7   5        9.85     -350.61    265.01 o 
 -18   7   5      291.98      110.90    265.40 o 
 -17   7   5       40.21        6.68    327.89 o 
 -16   7   5      564.63      704.90    437.47 o 
 -15   7   5       90.77     -203.01    290.22 o 
 -14   7   5      163.71       63.65    213.11 o 
 -13   7   5      886.13      562.36    202.41 o 
 -12   7   5       40.29     -104.79    188.26 o 
 -11   7   5      838.50     1106.06    219.74 o 
 -10   7   5       94.60      -72.71    165.39 o 
  -9   7   5      508.06      381.34    199.47 o 
  -8   7   5      253.52      157.39    126.69 o 
  -7   7   5       33.34       72.45    121.34 o 
  -6   7   5      152.70      176.56    113.93 o 
  -5   7   5      827.55      968.60    142.79 o 
  -4   7   5      211.37      201.71    119.94 o 
  -3   7   5      587.31      597.83    123.85 o 
  -2   7   5      741.74      807.50    235.43 o 
  -1   7   5      293.57      298.94    103.92 o 
   0   7   5     2757.58     2924.44    243.80 o 
   1   7   5      589.75      698.60    126.57 o 
   2   7   5     1132.60     1103.44    146.55 o 
   3   7   5     1497.09     1479.92    169.34 o 
   4   7   5      600.79      538.13    158.38 o 
   5   7   5     1626.78     2118.86    209.67 o 
   6   7   5      544.18     1217.06    227.93 o 
   7   7   5      902.30      999.26    227.93 o 
   8   7   5     1272.90     1919.27    280.46 o 
   9   7   5      184.27      323.94    212.48 o 
  10   7   5       45.71      -12.22    221.55 o 
  11   7   5      368.94       -9.73    309.05 o 
  12   7   5      123.39      -23.26    606.98 o 
  13   7   5      352.37     -157.27    263.73 o 
  14   7   5       67.17      -68.69    318.47 o 
  15   7   5        0.03     -222.90    289.13 o 
 -17   8   5       22.35     -108.68    270.25 o 
 -16   8   5      187.96      681.11    280.26 o 
 -15   8   5       27.13      320.46    248.05 o 
 -14   8   5       95.44     -134.27    491.40 o 
 -13   8   5      132.75      530.62    239.64 o 
 -12   8   5      214.29      -41.28    211.50 o 
 -11   8   5     1159.28     1040.78    243.13 o 
 -10   8   5       50.48       14.94    188.03 o 
  -9   8   5       37.92      240.90    183.06 o 
  -8   8   5      679.93      483.47    185.87 o 
  -7   8   5      129.75      200.72    136.99 o 
  -6   8   5     2227.46     2450.85    234.04 o 
  -5   8   5      580.71      595.35    146.21 o 
  -4   8   5        0.86      -10.44    121.40 o 
  -3   8   5      473.92      610.91    139.41 o 
  -2   8   5      819.28     1005.07    291.08 o 
  -1   8   5      321.65      488.77    259.40 o 
   0   8   5     1452.35     1401.58    218.43 o 
   1   8   5       18.03       16.16    157.95 o 
   2   8   5     1284.27     1244.47    208.72 o 
   3   8   5        1.09      126.70    219.16 o 
   4   8   5      130.86      534.21    241.42 o 
   5   8   5        7.72      -11.82    185.04 o 
   6   8   5       94.16     -111.98    349.29 o 
   7   8   5       65.35      -45.94    210.00 o 
   8   8   5       82.81      -43.66    217.93 o 
   9   8   5       28.13        2.13    231.09 o 
  10   8   5      152.76      205.63    696.01 o 
  11   8   5       15.06     -132.41    262.12 o 
  12   8   5       36.32       82.17    281.90 o 
  13   8   5      402.82      351.93    312.91 o 
  14   8   5       46.25     -472.57    315.05 o 
 -16   9   5        8.48     -111.43    288.43 o 
 -15   9   5       28.62       87.41    272.77 o 
 -14   9   5       71.57      125.02    257.46 o 
 -13   9   5      196.98      132.09    246.36 o 
 -12   9   5      261.42      605.62    250.85 o 
 -11   9   5        2.15     -315.19    210.13 o 
 -10   9   5       20.70      131.17    214.69 o 
  -9   9   5      340.44      788.47    222.77 o 
  -8   9   5      421.06      475.11    205.00 o 
  -7   9   5       42.29      103.34    179.78 o 
  -6   9   5       62.86       27.96    171.06 o 
  -5   9   5       18.25       54.95    144.60 o 
  -4   9   5     1433.76     1159.03    175.21 o 
  -3   9   5        3.38     -285.94    272.24 o 
  -2   9   5       23.45     -237.90    169.45 o 
  -1   9   5       18.16      227.14    179.93 o 
   0   9   5      264.86      201.41    185.10 o 
   4   9   5        1.05       -3.42    321.90 o 
   5   9   5      885.73     1147.03    248.86 o 
   6   9   5      215.38      402.80    227.29 o 
   7   9   5        0.18     -171.61    242.28 o 
   8   9   5      213.71     -180.93    221.97 o 
   9   9   5       70.89      145.20    261.89 o 
  10   9   5      206.76      383.09    271.00 o 
  11   9   5      157.18     -240.63    280.88 o 
  12   9   5        5.64     -440.39    293.60 o 
 -13  10   5       40.75      170.05    263.29 o 
 -12  10   5       46.43      127.23    258.16 o 
 -11  10   5       26.86      331.86    252.48 o 
 -10  10   5        4.39      245.63    491.40 o 
  -9  10   5        0.16      123.84    227.68 o 
  -8  10   5       10.91      266.20    217.43 o 
  -7  10   5        4.05       91.96    204.51 o 
  -6  10   5        0.41      114.62    201.49 o 
  -5  10   5       25.15      155.81    263.68 o 
  -3  10   5      476.14      169.51    309.91 o 
  -2  10   5       10.32      577.01    333.88 o 
  -1  10   5        5.09      743.10    347.58 o 
   2  10   5       39.49     -482.84    321.90 o 
   3  10   5       18.51     -162.66    344.15 o 
   4  10   5        6.01     -239.71    333.88 o 
   5  10   5      238.15       56.50    371.55 o 
   6  10   5       55.97      -13.70    388.67 o 
   7  10   5       14.89       39.38    383.53 o 
   8  10   5        3.15     -143.83    390.38 o 
   9  10   5        0.04       10.49    284.80 o 
  10  10   5       41.12     -282.66    488.84 o 
 -10  11   5        5.58      -24.79    329.60 o 
  -9  11   5       51.07     -284.99    276.52 o 
  -8  11   5      105.58       52.33    234.75 o 
  -7  11   5        0.11     -260.26    304.77 o 
  -6  11   5        2.70       32.53    297.92 o 
   0  11   5       37.65      -90.75    347.58 o 
   1  11   5        1.91     -453.74    349.29 o 
   2  11   5       33.73     -508.53    354.43 o 
   3  11   5        0.61     -383.53    369.84 o 
   4  11   5       33.23     -289.36    386.96 o 
   5  11   5       16.32       15.41    407.51 o 
   6  11   5       11.74      465.72    433.19 o 
 -20   0   6      750.76      830.42    320.18 o 
 -19   0   6       51.36      -35.96    292.79 o 
 -18   0   6      228.50      123.60    182.14 o 
 -17   0   6      124.80     -163.80    160.44 o 
 -16   0   6       95.50       44.97    148.70 o 
 -15   0   6     1452.31     1832.58    233.24 o 
 -14   0   6     4240.26     4306.20    398.62 o 
 -13   0   6     4165.92     4262.32    383.02 o 
 -12   0   6       37.81      139.02    105.80 o 
 -11   0   6     4529.17     4416.35    388.55 o 
 -10   0   6     7332.90     7848.37    655.56 o 
  -9   0   6      845.48     1017.90    197.76 o 
  -8   0   6    29888.82    30437.39   2475.90 o 
  -7   0   6     2951.85     3017.87    263.23 o 
  -6   0   6    26498.64    24518.83   1992.22 o 
  -5   0   6    12364.85    12006.00   1392.03 o 
  -4   0   6   117775.47   108380.17   8768.58 o 
  -3   0   6     1566.40     1497.26    141.01 o 
  -2   0   6    59529.33    59083.97   4787.16 o 
  -1   0   6   184116.36   169950.31  13750.06 o 
   0   0   6    21917.14    23203.86   1888.71 o 
   1   0   6    83420.53    78825.12   6385.91 o 
   2   0   6     1135.34     1049.54    149.82 o 
   3   0   6     4379.97     4119.27    356.52 o 
   4   0   6    37804.04    38650.11   3137.56 o 
   5   0   6      225.76      354.43    155.81 o 
   6   0   6    49630.11    48077.58   3903.94 o 
   7   0   6     3381.81     3771.08    346.84 o 
   8   0   6        4.22        5.89    140.40 o 
   9   0   6      288.15      180.73    117.17 o 
  10   0   6       55.99      356.14    222.59 o 
  12   0   6     3398.67     3688.10    549.62 o 
  13   0   6      246.69       66.78    267.10 o 
  14   0   6        0.54      106.16    277.38 o 
  15   0   6      283.21      378.40    318.47 o 
  16   0   6        3.94     -138.69    289.36 o 
  17   0   6        0.15     -309.91    333.88 o 
  18   0   6        1.87        0.00    362.99 o 
 -22   1   6       50.91      207.18    344.15 o 
 -21   1   6      378.96      234.57    340.73 o 
 -20   1   6        9.43       19.21    216.90 o 
 -19   1   6       12.46     -109.79    166.34 o 
 -18   1   6     1362.73     1443.87    197.01 o 
 -17   1   6      952.74      997.35    176.56 o 
 -16   1   6     1068.96     1285.67    220.71 o 
 -15   1   6       52.39       -5.17     99.39 o 
 -14   1   6      218.31      306.13     94.50 o 
 -13   1   6     1713.93     1836.16    145.69 o 
 -12   1   6       86.78       82.21     72.24 o 
 -11   1   6     1329.76     1554.65    122.53 o 
 -10   1   6     1096.04     1035.16     92.14 o 
  -9   1   6    22815.23    23080.71   1534.87 o 
  -8   1   6      205.33      295.71     51.86 o 
  -7   1   6       25.61      -17.14     38.87 o 
  -6   1   6      345.33      395.66     61.52 o 
  -5   1   6    23783.22    22371.20   1484.45 o 
  -4   1   6    65365.85    61990.52   4101.79 o 
  -3   1   6     9853.74     9761.16    563.73 o 
  -2   1   6      288.85      445.46     65.99 o 
  -1   1   6       14.20       -1.18     35.91 o 
   0   1   6     7122.76     7092.32    417.33 o 
   1   1   6    27228.35    27702.56   1594.92 o 
   2   1   6    13124.13    14049.22    812.43 o 
   3   1   6      398.60      579.64     65.38 o 
   4   1   6       43.79       66.08     58.08 o 
   5   1   6     5298.58     5418.46    329.43 o 
   6   1   6      171.68      147.23    102.11 o 
   7   1   6     1576.49     1661.12    130.36 o 
   8   1   6      387.22      296.36    102.18 o 
   9   1   6       80.40       24.24    103.79 o 
  10   1   6       90.60      125.83    180.60 o 
  11   1   6     3167.60     3220.34    376.05 o 
  12   1   6      498.94      725.25    323.61 o 
  13   1   6      118.82      -88.77    183.44 o 
  14   1   6      305.17       44.91    198.28 o 
  15   1   6       62.37      -50.15    214.90 o 
  16   1   6     1440.99     1472.91    295.79 o 
  17   1   6      556.01      317.65    346.72 o 
  18   1   6        5.01     -253.37    258.79 o 
 -23   2   6       28.11      147.25    380.11 o 
 -22   2   6        5.61     -313.10    248.16 o 
 -21   2   6       24.74       31.74    283.37 o 
 -20   2   6       31.07     -145.77    448.60 o 
 -19   2   6        9.45       66.92    210.06 o 
 -18   2   6       71.86      171.00    149.73 o 
 -17   2   6      618.74      433.26    159.07 o 
 -16   2   6      207.32       73.56    293.41 o 
 -15   2   6      535.04      659.76    143.00 o 
 -14   2   6     2301.84     1955.28    194.33 o 
 -13   2   6     2444.23     3095.80    260.74 o 
 -12   2   6     2114.97     2129.56    159.44 o 
 -11   2   6     2064.43     2346.90    163.64 o 
 -10   2   6       13.49        3.71     67.22 o 
  -9   2   6     2267.35     2332.19    156.83 o 
  -8   2   6     4526.37     4593.36    279.54 o 
  -7   2   6     6055.13     6019.22    416.17 o 
  -6   2   6    12690.16    11969.16    693.82 o 
  -5   2   6      716.16      881.11     71.87 o 
  -4   2   6       19.59       53.16     38.15 o 
  -3   2   6       71.70       33.41     53.63 o 
  -2   2   6     7375.77     7409.83    433.80 o 
  -1   2   6    15781.87    15210.65    879.85 o 
   0   2   6     1355.32     1453.18    114.92 o 
   1   2   6     5264.08     4978.93    297.14 o 
   2   2   6     6263.45     6160.78    427.04 o 
   3   2   6       67.05       -7.41     69.93 o 
   4   2   6      715.60      906.11    247.07 o 
   5   2   6      828.99      586.94    104.18 o 
   6   2   6     4108.59     3780.72    358.32 o 
   7   2   6     6121.82     5875.61    420.11 o 
   8   2   6       26.50      195.78    105.20 o 
   9   2   6       76.01      151.74    115.79 o 
  10   2   6      111.62       75.93    119.69 o 
  11   2   6     1365.35     1912.13    310.04 o 
  12   2   6     1192.29     1409.65    184.04 o 
  13   2   6       12.38      128.79    143.51 o 
  14   2   6      402.40      534.75    397.23 o 
  15   2   6       19.13     -167.35    208.94 o 
  16   2   6       12.20     -124.91    234.75 o 
  17   2   6       79.88      -72.07    355.28 o 
  18   2   6        7.55       35.96    410.93 o 
 -22   3   6       14.44     -244.99    272.24 o 
 -21   3   6        3.74     -295.19    221.16 o 
 -20   3   6        6.31     -209.35    635.23 o 
 -19   3   6       50.50      187.94    223.32 o 
 -18   3   6      142.33     -124.14    205.82 o 
 -17   3   6      342.87      561.73    210.04 o 
 -16   3   6       17.72      -66.56    136.30 o 
 -15   3   6       28.97       79.08    127.33 o 
 -14   3   6       27.50       -1.91    139.28 o 
 -13   3   6     4225.39     4074.51    483.35 o 
 -12   3   6        5.97      -79.43    101.07 o 
 -11   3   6       42.79       61.65     90.87 o 
 -10   3   6     1526.81     1737.42    163.68 o 
  -9   3   6      953.27     1111.09    134.42 o 
  -8   3   6     8802.21     8477.70    579.27 o 
  -7   3   6      238.36      325.98     77.87 o 
  -6   3   6      312.15      329.23     71.82 o 
  -5   3   6     4034.62     3693.13    267.16 o 
  -4   3   6       13.02       59.29     39.58 o 
  -3   3   6    10783.58    10598.32    712.01 o 
  -2   3   6     3246.31     3214.63    200.36 o 
  -1   3   6     5482.84     5160.36    311.08 o 
   0   3   6     2248.42     2367.71    154.36 o 
   1   3   6       74.83      117.19     70.19 o 
   2   3   6    17441.71    18366.32   1227.09 o 
   3   3   6     7700.75     7751.58    534.43 o 
   4   3   6    13346.10    12968.09    879.79 o 
   5   3   6       16.78        1.74    108.96 o 
   6   3   6       74.20      -41.44    114.08 o 
   7   3   6      557.52      795.71    126.81 o 
   8   3   6     2929.68     2862.55    256.21 o 
   9   3   6     6325.77     5958.64    432.10 o 
  10   3   6      437.97      426.11    138.24 o 
  11   3   6      325.00      278.15    136.65 o 
  12   3   6       93.56      109.28    144.73 o 
  13   3   6       98.39      305.99    158.25 o 
  14   3   6      178.67       62.68    163.11 o 
  15   3   6       77.78       93.64    222.38 o 
  16   3   6       13.93     -263.68    368.12 o 
  17   3   6       14.53      -75.34    405.79 o 
  18   3   6        5.30     -308.20    409.22 o 
 -22   4   6       10.45     -308.56    594.14 o 
 -21   4   6        8.81       14.55    247.13 o 
 -20   4   6      121.17      286.70    244.88 o 
 -19   4   6       34.06      220.60    362.13 o 
 -18   4   6      185.70       12.84    264.54 o 
 -17   4   6        5.38     -249.02    188.30 o 
 -16   4   6        0.51      123.30    188.24 o 
 -15   4   6     1041.05      891.52    280.80 o 
 -14   4   6       26.30     -144.85    120.51 o 
 -13   4   6      100.25      191.29    120.17 o 
 -12   4   6      875.56      927.64    169.41 o 
 -11   4   6      177.13      101.13    101.32 o 
 -10   4   6       22.37      -83.45    142.36 o 
  -9   4   6      125.74      -28.18     89.27 o 
  -8   4   6     6628.48     6579.82    460.66 o 
  -7   4   6     3449.91     3433.29    259.94 o 
  -6   4   6        6.76      -22.40     83.51 o 
  -5   4   6     1705.60     1611.51    163.12 o 
  -4   4   6     3036.47     3005.72    190.54 o 
  -3   4   6    11753.88    11309.26    755.46 o 
  -2   4   6    22940.35    22843.71   1316.23 o 
  -1   4   6      321.98      447.78     62.35 o 
   0   4   6      303.79      239.41     59.81 o 
   1   4   6     6978.21     6936.68    410.90 o 
   2   4   6     1303.03     1196.46    127.93 o 
   3   4   6     4437.98     4128.99    530.90 o 
   4   4   6      460.78      442.39    106.21 o 
   5   4   6      411.22      475.60    109.14 o 
   6   4   6     4700.16     4648.11    421.64 o 
   7   4   6      675.41      602.04    128.59 o 
   8   4   6      411.33      611.62    177.66 o 
   9   4   6        7.98      -63.06    120.79 o 
  10   4   6      382.85      290.08    143.64 o 
  11   4   6        6.36      129.70    242.24 o 
  12   4   6       88.27      101.21    150.76 o 
  13   4   6      279.35      -28.73    160.87 o 
  14   4   6       31.02      -63.44    214.27 o 
  15   4   6      221.71      187.32    477.71 o 
  16   4   6      156.20      359.56    407.51 o 
  17   4   6       14.03     -554.76    407.51 o 
 -21   5   6        4.65     -106.87    669.47 o 
 -20   5   6        1.15      141.26    268.07 o 
 -19   5   6      267.08      143.32    251.22 o 
 -18   5   6      459.15      287.30    489.69 o 
 -17   5   6       91.39      -48.43    216.09 o 
 -16   5   6      347.38      431.44    208.07 o 
 -15   5   6        2.44      -68.71    178.58 o 
 -14   5   6      662.66      334.37    183.92 o 
 -13   5   6     1887.79     1688.57    195.32 o 
 -12   5   6      118.59      100.05    121.31 o 
 -11   5   6      571.66      559.94    200.56 o 
 -10   5   6       59.50       29.19    108.66 o 
  -9   5   6      100.25      251.48    104.42 o 
  -8   5   6       38.71      -64.33     88.16 o 
  -7   5   6      176.92      222.36    134.04 o 
  -6   5   6     1035.76     1369.02    159.23 o 
  -5   5   6        1.79       24.65     88.14 o 
  -4   5   6     4075.69     3922.21    285.53 o 
  -3   5   6     2267.90     2285.36    266.25 o 
  -2   5   6      638.59      675.23     78.27 o 
  -1   5   6       19.29       33.93     71.42 o 
   0   5   6      329.75      341.50    113.66 o 
   1   5   6     4292.51     4249.33    262.67 o 
   2   5   6     2491.51     2644.75    215.54 o 
   3   5   6       10.90       49.50    170.75 o 
   4   5   6     1408.96     1212.13    144.60 o 
   5   5   6     1895.27     1917.57    234.86 o 
   6   5   6      128.50      278.66    141.45 o 
   7   5   6      278.84      442.13    191.38 o 
   8   5   6       52.19       26.80    227.35 o 
   9   5   6      897.45      990.27    165.88 o 
  10   5   6     1140.07     1276.56    334.38 o 
  11   5   6      222.91       44.59    159.17 o 
  12   5   6      137.05      187.47    357.85 o 
  13   5   6      144.96     -107.42    230.60 o 
  14   5   6      112.23      -49.88    474.28 o 
  15   5   6       27.70       34.53    256.45 o 
  16   5   6      117.74     -147.34    262.02 o 
 -20   6   6       44.57      -27.67    265.58 o 
 -19   6   6       80.63      -69.81    250.01 o 
 -18   6   6        6.63      220.24    242.47 o 
 -17   6   6      786.93      385.30    309.05 o 
 -16   6   6      140.59       -1.69    331.31 o 
 -15   6   6      176.27      100.05    198.16 o 
 -14   6   6     1853.20     1993.92    280.23 o 
 -13   6   6      119.71      142.98    192.62 o 
 -12   6   6      270.06      507.38    222.59 o 
 -11   6   6       36.12       40.29    126.88 o 
 -10   6   6      714.87      949.18    151.90 o 
  -9   6   6     3783.03     3502.03    283.98 o 
  -8   6   6     3296.51     3195.36    261.93 o 
  -7   6   6     1673.94     1730.33    175.10 o 
  -6   6   6       20.55       37.88    101.79 o 
  -5   6   6     1269.00     1478.72    157.21 o 
  -4   6   6      659.08      783.55    118.56 o 
  -3   6   6     1272.03     1321.68    273.10 o 
  -2   6   6       52.17       65.80     89.24 o 
  -1   6   6       28.48       18.12     82.50 o 
   0   6   6      477.08      632.80    110.35 o 
   1   6   6        4.58      103.94     95.51 o 
   2   6   6       38.58     -114.73     97.40 o 
   3   6   6        3.04       42.35    105.79 o 
   4   6   6      684.75      765.81    128.16 o 
   5   6   6      169.68      276.00    285.94 o 
   6   6   6      221.75      -35.41    146.02 o 
   7   6   6     2109.57     2160.47    215.33 o 
   8   6   6      209.13     -124.08    129.80 o 
   9   6   6     1597.77     1423.74    430.62 o 
  10   6   6        5.73     -305.97    203.98 o 
  11   6   6       91.88     -249.41    220.06 o 
  12   6   6      341.56      320.46    245.05 o 
  13   6   6        8.72       17.75    429.76 o 
  14   6   6      288.11      485.28    282.29 o 
  15   6   6      124.43      203.11    287.65 o 
  16   6   6      128.59      -80.12    284.18 o 
 -19   7   6        1.72      103.73    288.03 o 
 -18   7   6        0.57     -137.64    512.81 o 
 -17   7   6        0.59      125.85    253.04 o 
 -16   7   6      135.59       68.47    239.71 o 
 -15   7   6      234.80      192.59    225.80 o 
 -14   7   6        2.97      -80.24    191.13 o 
 -13   7   6       12.54      321.76    226.87 o 
 -12   7   6       53.06       -3.10    184.06 o 
 -11   7   6       69.12      180.18    177.34 o 
 -10   7   6      634.96      686.21    151.55 o 
  -9   7   6      297.91       86.89    133.92 o 
  -8   7   6      216.23      244.92    124.41 o 
  -7   7   6     1327.81     1296.02    168.15 o 
  -6   7   6      592.29      545.26    131.85 o 
  -5   7   6      557.18      585.89    126.66 o 
  -4   7   6      698.76      661.07    126.65 o 
  -3   7   6     3847.56     3665.73    353.45 o 
  -2   7   6     2735.04     2577.24    346.58 o 
  -1   7   6      760.18      818.15    173.73 o 
   0   7   6     1633.52     1533.20    445.17 o 
   1   7   6      801.29      792.74    133.16 o 
   2   7   6     2119.97     2159.73    207.22 o 
   3   7   6      244.67      366.37    125.75 o 
   4   7   6     1916.62     1860.06    699.44 o 
   5   7   6      421.78      586.27    167.94 o 
   6   7   6       35.94      158.53    133.88 o 
   7   7   6     1063.04     1633.52    269.79 o 
   8   7   6      182.43     -207.20    205.78 o 
   9   7   6      135.32      -46.77    216.68 o 
  10   7   6      154.04      300.93    236.18 o 
  11   7   6      271.58      550.46    268.65 o 
  12   7   6        0.71      122.98    264.46 o 
  13   7   6       30.41      100.45    262.03 o 
  14   7   6       25.11      125.76    296.18 o 
 -17   8   6        0.04     -322.97    251.61 o 
 -16   8   6      194.79      312.56    250.43 o 
 -15   8   6        0.34      217.68    254.08 o 
 -14   8   6       40.66      257.51    232.73 o 
 -13   8   6       51.85        3.32    216.56 o 
 -12   8   6        2.19     -164.81    198.46 o 
 -11   8   6        8.57       29.73    197.82 o 
 -10   8   6       10.65     -125.16    183.78 o 
  -9   8   6        7.28     -127.94    172.51 o 
  -8   8   6        7.77       56.64    179.62 o 
  -7   8   6      205.49        2.28    135.93 o 
  -6   8   6       87.41      116.74    130.60 o 
  -5   8   6        5.14      -28.54    123.94 o 
  -4   8   6        5.95      164.64    129.07 o 
  -3   8   6     2284.78     2225.87    417.78 o 
  -2   8   6      196.30      195.54    162.11 o 
  -1   8   6      879.10     1026.67    202.51 o 
   0   8   6      254.87      454.42    176.33 o 
   1   8   6        4.43      190.91    154.56 o 
   2   8   6      240.98       17.88    169.12 o 
   3   8   6        3.79      -31.75    143.78 o 
   4   8   6      152.29       34.24    232.86 o 
   5   8   6      176.07      -79.36    189.50 o 
   6   8   6       11.85       32.94    206.51 o 
   7   8   6        0.23     -308.63    205.75 o 
   8   8   6      280.31      682.29    247.41 o 
   9   8   6       67.98     -326.58    228.89 o 
  10   8   6       48.01     -371.57    250.61 o 
  11   8   6      104.54      108.35    259.38 o 
  12   8   6        0.24     -409.50    273.00 o 
  13   8   6       17.74     -485.74    364.70 o 
 -16   9   6      275.41      409.01    282.14 o 
 -15   9   6       39.24      -65.81    251.08 o 
 -14   9   6      241.71      261.61    263.08 o 
 -13   9   6        0.41       34.36    246.61 o 
 -12   9   6        5.27      251.89    257.69 o 
 -11   9   6      730.74      816.36    386.96 o 
 -10   9   6       14.35      393.24    219.13 o 
  -9   9   6      191.14      212.99    203.40 o 
  -8   9   6       26.14     -197.75    186.70 o 
  -7   9   6        5.05     -258.54    180.40 o 
  -6   9   6      249.11      176.97    194.78 o 
  -5   9   6       21.99       -1.16    143.66 o 
  -4   9   6       79.14      306.49    275.67 o 
  -3   9   6       52.14      123.28    291.08 o 
  -2   9   6       10.94      110.93    396.38 o 
  -1   9   6       32.96     -181.76    250.84 o 
   0   9   6      373.95      325.26    196.64 o 
   1   9   6       57.63      333.88    308.20 o 
   4   9   6      891.52      696.87    364.70 o 
   5   9   6      638.04      489.69    351.00 o 
   6   9   6       46.27       47.39    230.37 o 
   7   9   6       12.23      291.28    247.54 o 
   8   9   6       12.04     -369.01    246.00 o 
   9   9   6      310.10      -82.92    258.23 o 
  10   9   6      207.36      -57.78    278.18 o 
  11   9   6       15.26     -117.92    295.30 o 
 -13  10   6       14.81       23.87    268.38 o 
 -12  10   6       43.17      -89.80    599.27 o 
 -11  10   6      117.33      166.45    244.90 o 
 -10  10   6       82.22      -66.64    228.48 o 
  -9  10   6      149.53      -43.84    213.11 o 
  -8  10   6       21.38      482.80    217.93 o 
  -7  10   6        2.31      518.95    218.53 o 
  -6  10   6      337.09      457.16    294.50 o 
  -4  10   6       11.40     -383.53    292.79 o 
  -3  10   6      256.19      199.27    209.76 o 
  -2  10   6      120.65      767.07    371.55 o 
  -1  10   6      311.61      376.69    339.02 o 
   3  10   6        1.73     -246.56    347.58 o 
   4  10   6       38.54     -179.78    344.15 o 
   5  10   6        3.45      155.81    400.66 o 
   6  10   6        0.71      -99.31    385.25 o 
   7  10   6        5.63     -251.69    383.53 o 
   8  10   6       45.51      546.19    438.33 o 
   9  10   6        0.34       33.88    290.63 o 
 -10  11   6        4.73     -186.74    244.99 o 
  -9  11   6       21.85     -319.32    229.88 o 
  -8  11   6       75.06      184.92    306.49 o 
  -7  11   6      143.20     -339.02    301.35 o 
   1  11   6        4.25     -323.61    356.14 o 
   2  11   6       34.05      253.41    392.10 o 
   3  11   6       14.06       11.99    402.37 o 
   4  11   6       14.71      299.64    407.51 o 
   5  11   6       32.38      -80.47    419.49 o 
 -23   1   7        2.39     -544.48    362.99 o 
 -22   1   7        0.67     -449.45    299.64 o 
 -21   1   7       21.36      183.21    340.73 o 
 -20   1   7       11.16      -31.02    425.48 o 
 -19   1   7      258.27      170.39    165.66 o 
 -18   1   7       71.55        6.88    155.36 o 
 -17   1   7       40.64      -31.41    142.32 o 
 -16   1   7     2288.95     2233.98    220.65 o 
 -15   1   7      494.90      589.75    202.82 o 
 -14   1   7     1602.76     1773.75    191.04 o 
 -13   1   7      329.73      285.07     84.03 o 
 -12   1   7     1180.29     1383.21    119.40 o 
 -11   1   7     2677.46     2793.86    187.31 o 
 -10   1   7      809.37      945.84     91.22 o 
  -9   1   7     2667.58     2719.50    177.17 o 
  -8   1   7     6208.26     6126.00    364.43 o 
  -7   1   7     6684.78     6584.42    448.78 o 
  -6   1   7     3055.70     3241.87    198.92 o 
  -5   1   7     1556.58     1480.74    142.13 o 
  -4   1   7     3011.18     3089.46    189.56 o 
  -3   1   7     2179.90     2102.04    134.53 o 
  -2   1   7     8614.49     8081.07    472.34 o 
  -1   1   7     1924.34     2125.21    138.78 o 
   0   1   7     2726.10     2775.31    175.79 o 
   1   1   7      984.78      974.44     83.53 o 
   2   1   7      706.87      769.69     76.68 o 
   3   1   7     1448.25     1498.21    114.86 o 
   4   1   7     1123.69     1223.71    104.38 o 
   5   1   7     2625.26     2698.97    220.21 o 
   6   1   7     1097.43     1227.43    124.95 o 
   7   1   7      128.65       68.06    102.20 o 
   8   1   7     1138.90     1288.27    151.68 o 
   9   1   7      873.52      948.57    142.80 o 
  10   1   7       94.08      181.17    121.86 o 
  11   1   7      188.43      342.12    179.42 o 
  12   1   7      866.86      969.56    215.99 o 
  13   1   7      501.17      100.11    203.13 o 
  14   1   7      379.28      238.45    221.20 o 
  15   1   7        9.39       90.89    216.11 o 
  16   1   7        0.67     -344.82    229.88 o 
  17   1   7       66.32     -252.89    246.10 o 
  18   1   7       56.27      162.95    274.22 o 
 -23   2   7        7.88     -498.25    332.17 o 
 -22   2   7        3.66      119.85    357.85 o 
 -21   2   7      143.98      -88.17    230.48 o 
 -20   2   7       80.21      160.27    228.10 o 
 -19   2   7       31.82     -178.03    151.50 o 
 -18   2   7      419.28      182.37    152.59 o 
 -17   2   7      601.80      823.82    163.71 o 
 -16   2   7      482.93      361.41    140.50 o 
 -15   2   7      144.01      135.86    124.94 o 
 -14   2   7      353.67      273.14    157.20 o 
 -13   2   7     1452.17     1530.71    162.29 o 
 -12   2   7     2347.48     2538.85    420.44 o 
 -11   2   7     8832.33     8752.31    519.14 o 
 -10   2   7     2281.51     2543.13    206.01 o 
  -9   2   7      191.07      249.46     59.13 o 
  -8   2   7      118.99       26.95     68.97 o 
  -7   2   7        5.94       27.60     41.81 o 
  -6   2   7    21476.50    21651.54   1247.75 o 
  -5   2   7     8184.55     7666.37    448.76 o 
  -4   2   7      646.98      700.91     64.76 o 
  -3   2   7       88.41       49.16     41.76 o 
  -2   2   7     6625.96     6434.23    380.27 o 
  -1   2   7     3843.89     3955.68    241.29 o 
   0   2   7     7109.29     6848.81    406.15 o 
   1   2   7     6437.51     6460.76    385.57 o 
   2   2   7        1.92        9.87     47.49 o 
   3   2   7    21863.03    20867.92   1202.57 o 
   4   2   7     5422.85     5582.64    398.37 o 
   5   2   7       80.22       18.45     84.56 o 
   6   2   7      789.42      831.80    165.23 o 
   7   2   7      435.92      408.01    112.27 o 
   8   2   7    10554.53    10307.71    702.79 o 
   9   2   7     1842.80     1881.73    194.24 o 
  10   2   7        8.10      -26.20    123.48 o 
  11   2   7      338.19       65.55    136.61 o 
  12   2   7      569.42      834.29    165.91 o 
  13   2   7      529.93      343.09    201.56 o 
  14   2   7      284.93      367.48    223.51 o 
  15   2   7        6.01     -126.84    217.92 o 
  16   2   7       15.77      147.48    249.47 o 
  17   2   7        4.23     -374.12    255.12 o 
  18   2   7        4.91      -43.65    265.38 o 
 -22   3   7      105.53     -129.52    257.72 o 
 -21   3   7      217.73     -176.52    333.02 o 
 -20   3   7        9.10      -51.54    228.10 o 
 -19   3   7        8.23     -115.50    217.30 o 
 -18   3   7       36.81     -282.87    188.58 o 
 -17   3   7      199.55       65.92    148.18 o 
 -16   3   7     1054.34     1135.98    178.49 o 
 -15   3   7      431.34      331.54    133.42 o 
 -14   3   7     2990.65     3327.54    339.57 o 
 -13   3   7       34.73       12.59    110.82 o 
 -12   3   7      442.43      326.32    114.04 o 
 -11   3   7      152.79       83.88     97.37 o 
 -10   3   7       41.71       36.54     82.82 o 
  -9   3   7     2837.97     3103.47    240.14 o 
  -8   3   7     1551.45     1323.24    239.39 o 
  -7   3   7    13082.51    12573.69    845.52 o 
  -6   3   7     3411.41     3424.15    251.36 o 
  -5   3   7     1538.53     1828.13    173.24 o 
  -4   3   7     3458.56     2954.73    264.47 o 
  -3   3   7      578.50      602.09     68.70 o 
  -2   3   7    11994.65    11812.72    689.34 o 
  -1   3   7    20796.42    21012.52   1212.44 o 
   0   3   7     6738.39     6997.90    416.58 o 
   1   3   7      883.43      987.06     89.71 o 
   2   3   7     2687.72     3027.16    284.52 o 
   3   3   7     1229.55     1390.25    149.34 o 
   4   3   7     7508.77     7760.30    542.04 o 
   5   3   7      307.91      282.09    106.68 o 
   6   3   7      226.71       85.49    121.67 o 
   7   3   7      503.50      655.05    128.22 o 
   8   3   7     2950.69     2987.94    488.29 o 
   9   3   7       15.39      -75.60    124.72 o 
  10   3   7       49.47      196.59    138.03 o 
  11   3   7      976.56      985.18    169.46 o 
  12   3   7       12.02     -171.61    147.86 o 
  13   3   7      486.67      406.05    188.53 o 
  14   3   7     1215.55      757.27    249.58 o 
  15   3   7      103.75      173.06    241.33 o 
  16   3   7       51.09       27.65    248.79 o 
  17   3   7       88.36     -248.27    412.64 o 
 -22   4   7       12.54     -384.22    256.15 o 
 -21   4   7        7.88      -42.49    243.15 o 
 -20   4   7      151.80      207.02    243.96 o 
 -19   4   7       44.54     -280.93    214.78 o 
 -18   4   7      486.67      -36.66    214.26 o 
 -17   4   7      559.21      773.24    219.13 o 
 -16   4   7      967.91     1051.12    223.35 o 
 -15   4   7      225.08      104.43    143.27 o 
 -14   4   7      311.90      370.97    175.82 o 
 -13   4   7     1147.68     1197.70    163.24 o 
 -12   4   7     4191.23     4266.26    330.80 o 
 -11   4   7     7319.98     6727.64    480.10 o 
 -10   4   7     1185.72     1317.48    166.46 o 
  -9   4   7     1580.11     1877.09    173.34 o 
  -8   4   7      348.11      314.05     90.52 o 
  -7   4   7     4997.16     4675.48    339.68 o 
  -6   4   7    15618.57    15896.62   1069.27 o 
  -5   4   7     1526.88     1807.55    124.88 o 
  -4   4   7      414.02      414.62     82.67 o 
  -3   4   7       20.08       55.50     52.55 o 
  -2   4   7      107.41      142.95     55.77 o 
  -1   4   7       16.55       35.52     54.36 o 
   0   4   7     2361.15     2551.13    169.78 o 
   1   4   7      658.80      619.03     70.84 o 
   2   4   7       95.86      146.27     99.11 o 
   3   4   7     4155.52     3931.50    367.99 o 
   4   4   7     2921.05     2781.55    236.66 o 
   5   4   7      806.74      846.16    186.78 o 
   6   4   7      258.39       13.50    211.46 o 
   7   4   7      158.36      192.35    122.36 o 
   8   4   7     1345.33     1506.96    185.40 o 
   9   4   7     2377.76     2660.84    249.83 o 
  10   4   7       21.05      -47.85    140.37 o 
  11   4   7       23.88       80.62    147.50 o 
  12   4   7       22.64     -108.98    159.24 o 
  13   4   7        7.10       21.93    232.38 o 
  14   4   7      684.88      545.88    249.92 o 
  15   4   7       67.44       82.32    380.11 o 
  16   4   7      162.23     -559.89    373.26 o 
  17   4   7        0.16     -462.30    397.23 o 
 -21   5   7       34.15      -39.19    380.97 o 
 -20   5   7       40.97      235.10    259.44 o 
 -19   5   7        0.59     -117.36    232.78 o 
 -18   5   7       10.24      -89.56    217.02 o 
 -17   5   7       17.45      -71.34    205.65 o 
 -16   5   7       74.25      204.61    197.82 o 
 -15   5   7       95.86      165.93    186.91 o 
 -14   5   7      847.51      513.13    142.72 o 
 -13   5   7      285.41      457.66    135.80 o 
 -12   5   7      425.55      408.32    132.12 o 
 -11   5   7     2476.86     2620.70    236.74 o 
 -10   5   7      437.19      676.14    138.06 o 
  -9   5   7      165.79       96.33    120.97 o 
  -8   5   7     3553.59     3547.84    280.33 o 
  -7   5   7       14.28      -57.82     85.02 o 
  -6   5   7     7765.58     7299.52    511.35 o 
  -5   5   7      493.20      574.58    101.28 o 
  -4   5   7      527.13      670.77    102.16 o 
  -3   5   7     3448.35     3617.36    227.84 o 
  -2   5   7      842.54      974.19    123.30 o 
  -1   5   7    15161.32    14810.28    865.23 o 
   0   5   7       32.75      111.02     62.90 o 
   1   5   7     2262.42     2274.71    198.80 o 
   2   5   7     1122.48      960.41    165.83 o 
   3   5   7     1576.30     1622.82    170.47 o 
   4   5   7     5108.49     5049.87    453.84 o 
   5   5   7      391.18      377.66    124.67 o 
   6   5   7     3513.56     3288.66    874.94 o 
   7   5   7      286.53       33.82    145.59 o 
   8   5   7        5.36      -12.57    132.42 o 
   9   5   7       14.61      185.86    174.93 o 
  10   5   7        3.04     -122.46    147.65 o 
  11   5   7     2348.69     2340.07    256.64 o 
  12   5   7       32.31       96.89    415.21 o 
  13   5   7       79.93      256.72    327.03 o 
  14   5   7        0.09     -178.30    241.59 o 
  15   5   7       58.10     -250.05    256.81 o 
  16   5   7      129.11      110.74    280.52 o 
 -20   6   7        0.10     -100.76    380.11 o 
 -19   6   7       37.78      229.36    400.66 o 
 -18   6   7       63.64       72.56    246.36 o 
 -17   6   7      273.69       61.84    217.12 o 
 -16   6   7       73.43      -70.99    192.92 o 
 -15   6   7       26.58      396.78    406.65 o 
 -14   6   7       38.56       -4.06    188.58 o 
 -13   6   7       53.25      260.16    180.93 o 
 -12   6   7       33.07        3.03    134.10 o 
 -11   6   7       70.55      143.26    133.27 o 
 -10   6   7        8.32      162.15    123.22 o 
  -9   6   7      231.62      405.90    130.41 o 
  -8   6   7      337.03      560.84    135.42 o 
  -7   6   7      495.28      529.27    117.64 o 
  -6   6   7      204.35       70.89    170.15 o 
  -5   6   7      163.27      225.89    108.09 o 
  -4   6   7     5523.76     5520.65    491.01 o 
  -3   6   7     3237.08     3680.91    283.40 o 
  -2   6   7      629.04      361.57    114.68 o 
  -1   6   7       12.23      -34.29     91.62 o 
   0   6   7       71.22      269.65    107.14 o 
   1   6   7     1416.83     1472.34    161.94 o 
   2   6   7      865.04     1099.62    148.53 o 
   3   6   7      461.10      386.22    117.55 o 
   4   6   7       46.00       25.41    116.75 o 
   5   6   7      168.39       96.29    145.58 o 
   6   6   7       30.12       70.08    146.87 o 
   7   6   7       82.66      -84.82    137.53 o 
   8   6   7      314.05      160.14    151.10 o 
   9   6   7       28.96      206.43    213.31 o 
  10   6   7       96.26      419.65    230.61 o 
  11   6   7      233.21     -345.44    230.29 o 
  12   6   7      528.02      753.80    332.17 o 
  13   6   7      145.11      141.67    266.69 o 
  14   6   7       67.20       21.55    382.68 o 
  15   6   7        8.71      -65.36    452.88 o 
 -19   7   7      166.65       79.07    268.70 o 
 -18   7   7      132.70     -182.01    258.43 o 
 -17   7   7      212.35      493.03    321.04 o 
 -16   7   7      107.09       64.96    216.46 o 
 -15   7   7       39.67      186.02    453.74 o 
 -14   7   7      529.04      685.50    292.79 o 
 -13   7   7      533.47      355.64    194.52 o 
 -12   7   7       46.22      225.10    342.44 o 
 -11   7   7      167.94      311.65    178.33 o 
 -10   7   7      293.27      463.34    147.27 o 
  -9   7   7      783.60     1000.83    165.44 o 
  -8   7   7     1295.85     1321.18    173.56 o 
  -7   7   7      135.58      191.51    122.75 o 
  -6   7   7       61.26       10.16    117.35 o 
  -5   7   7       52.08      158.55    118.62 o 
  -4   7   7       91.56      206.87    144.56 o 
  -3   7   7       36.43      -10.88    109.74 o 
  -2   7   7      328.55      350.83    160.87 o 
  -1   7   7      202.62       85.50    150.13 o 
   0   7   7        5.25     -132.01    142.24 o 
   1   7   7       72.29      145.89    105.65 o 
   2   7   7     2280.59     2521.58    234.56 o 
   3   7   7      296.02      303.89    145.88 o 
   4   7   7       52.42      119.64    133.54 o 
   5   7   7       48.20      -20.59    171.22 o 
   6   7   7      534.79      439.67    153.35 o 
   7   7   7     1582.13     2009.95    287.22 o 
   8   7   7      577.19      856.69    243.27 o 
   9   7   7       33.50      -95.49    221.47 o 
  10   7   7       12.72       66.48    248.12 o 
  11   7   7      464.03      384.31    259.87 o 
  12   7   7      449.20      852.52    300.55 o 
  13   7   7       22.23     -184.67    356.14 o 
  14   7   7       90.01      208.42    294.15 o 
 -18   8   7       61.46       33.31    349.29 o 
 -17   8   7       15.53     -304.90    345.01 o 
 -16   8   7        2.33     -537.85    372.41 o 
 -15   8   7      475.59      287.73    249.52 o 
 -14   8   7       89.75      -15.78    250.84 o 
 -13   8   7      396.22      259.65    403.23 o 
 -12   8   7      482.11      369.50    218.47 o 
 -11   8   7       61.41      130.51    194.32 o 
 -10   8   7      230.47      151.50    186.16 o 
  -9   8   7      172.32      333.96    149.65 o 
  -8   8   7      885.05     1259.01    183.71 o 
  -7   8   7        7.89     -172.04    131.83 o 
  -6   8   7      364.28      651.56    253.66 o 
  -5   8   7       59.46      -10.09    130.89 o 
  -4   8   7     2263.27     2739.91    309.43 o 
  -3   8   7      505.21      965.07    435.76 o 
  -2   8   7       58.16      103.59    163.32 o 
  -1   8   7      541.07      591.03    579.58 o 
   0   8   7       13.97      148.15    175.64 o 
   1   8   7      655.76      651.85    185.65 o 
   2   8   7      384.69      825.59    205.83 o 
   3   8   7      230.71      202.57    184.64 o 
   4   8   7      112.25      145.54    258.54 o 
   5   8   7        9.68      -22.26    275.67 o 
   6   8   7      282.18      243.67    223.00 o 
   7   8   7      206.28      593.20    232.02 o 
   8   8   7       69.37     -157.36    234.73 o 
   9   8   7       66.89     -136.24    325.32 o 
  10   8   7       12.43      -75.80    262.53 o 
  11   8   7        9.80      100.45    283.91 o 
  12   8   7       77.04      -84.16    276.69 o 
 -16   9   7       25.73      430.43    282.07 o 
 -15   9   7       41.69      -69.85    254.01 o 
 -14   9   7        3.47      272.95    260.30 o 
 -13   9   7        3.35      -92.12    304.77 o 
 -12   9   7       66.00      232.91    234.16 o 
 -11   9   7      155.86       56.03    242.28 o 
 -10   9   7      464.52      371.53    471.71 o 
  -9   9   7        3.52       27.70    242.28 o 
  -8   9   7        6.43       54.37    187.56 o 
  -7   9   7       13.59      -99.06    148.18 o 
  -6   9   7       31.14      -83.46    157.90 o 
  -5   9   7      844.95     1066.71    357.85 o 
  -4   9   7        4.15      -92.46    273.95 o 
  -3   9   7       68.89       75.57    194.18 o 
  -2   9   7       85.86       38.46    191.15 o 
  -1   9   7      102.78       56.72    191.24 o 
   0   9   7       16.91     -121.87    187.98 o 
   1   9   7      321.11      629.18    345.01 o 
   2   9   7      404.61      563.32    368.12 o 
   5   9   7       67.90      301.35    351.00 o 
   6   9   7       86.02      248.27    371.55 o 
   7   9   7      262.53       60.27    249.13 o 
   8   9   7      287.54      107.79    266.71 o 
   9   9   7       66.19      155.86    336.45 o 
  10   9   7        0.91      -18.38    294.58 o 
 -13  10   7        4.71      -53.20    251.61 o 
 -12  10   7       13.54       33.00    246.92 o 
 -11  10   7        0.11      279.09    238.51 o 
 -10  10   7       24.29     -112.51    224.84 o 
  -9  10   7       14.52     -190.51    208.15 o 
  -8  10   7       34.32       90.17    215.47 o 
  -7  10   7      134.67      214.03    299.64 o 
  -5  10   7       93.87     -433.19    316.76 o 
  -4  10   7        8.05       62.46    457.16 o 
  -3  10   7       10.73      118.85    292.79 o 
  -2  10   7       38.86      252.91    323.61 o 
  -1  10   7       20.46      140.40    332.17 o 
   0  10   7      509.41      690.02    376.69 o 
   3  10   7      154.02      -47.94    344.15 o 
   4  10   7       12.82     -526.50    351.00 o 
   5  10   7      100.48      385.25    402.37 o 
   6  10   7       35.13     -238.00    383.53 o 
   7  10   7        0.24       94.17    419.49 o 
   8  10   7       20.17       65.06    417.78 o 
 -10  11   7        8.00      130.55    247.97 o 
  -9  11   7       82.51      -59.93    335.59 o 
  -8  11   7      137.72     -207.18    333.88 o 
  -5  11   7       54.89      167.80    337.31 o 
  -3  11   7        2.53      114.72    359.56 o 
  -2  11   7        6.56      119.85    369.84 o 
   2  11   7        9.86     -241.42    386.96 o 
   3  11   7        1.54     -261.97    381.82 o 
   4  11   7       19.60      292.79    412.64 o 
 -22   0   8       82.97       41.09    342.44 o 
 -21   0   8        6.07      157.52    347.58 o 
 -20   0   8       15.30     -418.63    279.09 o 
 -19   0   8      134.20      -49.65    296.21 o 
 -18   0   8        1.98      -32.53    277.38 o 
 -17   0   8      149.79      -51.03    153.45 o 
 -16   0   8      754.90      732.59    173.09 o 
 -15   0   8      922.52     1182.15    185.76 o 
 -14   0   8      341.52      271.78    135.66 o 
 -13   0   8      848.95      900.86    149.26 o 
 -12   0   8        4.49     -128.14    118.14 o 
 -11   0   8        9.58     -126.24     84.16 o 
 -10   0   8     2415.38     2781.20    404.08 o 
  -9   0   8    13433.57    12512.32   1032.72 o 
  -8   0   8    15376.17    14400.61   1182.25 o 
  -7   0   8      884.64      991.37    172.93 o 
  -6   0   8       52.45      108.00     63.32 o 
  -5   0   8      548.93      451.96    146.39 o 
  -4   0   8     9801.98     9920.97    816.01 o 
  -3   0   8    14402.98    14095.53   1153.20 o 
  -2   0   8    21166.55    21852.07   1780.96 o 
  -1   0   8     1078.94     1170.44    133.03 o 
   0   0   8    11149.13    11516.68    951.01 o 
   1   0   8     3186.47     3137.50    283.18 o 
   2   0   8      971.82      969.80    202.90 o 
   3   0   8    19719.14    19579.36   1598.73 o 
   4   0   8     6395.73     6693.33    571.40 o 
   5   0   8    20454.86    20528.46   1686.50 o 
   6   0   8     5016.38     3919.24    537.63 o 
   7   0   8     1325.88     1277.09    171.46 o 
   8   0   8     2255.36     2530.64    410.93 o 
   9   0   8     3750.75     2919.31    460.58 o 
  10   0   8     1431.78     1409.15    332.17 o 
  11   0   8     5440.63     4977.39    688.31 o 
  12   0   8      379.10      602.70    303.06 o 
  13   0   8      631.17      755.08    332.17 o 
  14   0   8     1457.03     1462.23    400.66 o 
  15   0   8      148.12      407.51    351.00 o 
  16   0   8       59.08     -386.96    339.02 o 
  17   0   8       20.21     -220.87    369.84 o 
 -23   1   8        9.91      157.52    400.66 o 
 -22   1   8       43.11      152.39    327.03 o 
 -21   1   8        9.47     -127.32    235.63 o 
 -20   1   8       44.54      -65.11    235.43 o 
 -19   1   8     1182.98      998.46    192.78 o 
 -18   1   8      266.65      -58.48    151.04 o 
 -17   1   8      669.98      805.29    248.33 o 
 -16   1   8      205.25      251.24    133.00 o 
 -15   1   8        3.08      -37.99    116.79 o 
 -14   1   8     4284.73     4088.96    263.48 o 
 -13   1   8      857.14      810.53    125.30 o 
 -12   1   8     3841.50     3957.95    254.85 o 
 -11   1   8      345.51      401.38     76.05 o 
 -10   1   8     5062.84     5115.56    313.02 o 
  -9   1   8      198.91      308.59    120.47 o 
  -8   1   8     3303.23     3441.01    250.09 o 
  -7   1   8     1778.28     1762.26    121.03 o 
  -6   1   8      472.90      464.49     65.55 o 
  -5   1   8     7845.69     7231.59    423.74 o 
  -4   1   8     8622.47     8107.63    474.91 o 
  -3   1   8     1141.65     1253.77     94.33 o 
  -2   1   8    10498.63    10593.57    616.38 o 
  -1   1   8     1004.86      925.52     82.14 o 
   0   1   8     5304.74     5072.26    306.22 o 
   1   1   8    11186.10     9941.95    584.92 o 
   2   1   8     8804.75     8631.43    513.20 o 
   3   1   8       28.05      -95.36     63.58 o 
   4   1   8      240.98      289.87     70.73 o 
   5   1   8      227.33      343.40     96.88 o 
   6   1   8     2296.87     2646.54    284.49 o 
   7   1   8     2931.23     3207.99    282.66 o 
   8   1   8      169.04      225.94    115.40 o 
   9   1   8     1661.30     1951.64    289.83 o 
  10   1   8      131.97     -108.11    174.24 o 
  11   1   8      169.59        6.52    180.97 o 
  12   1   8      150.32      358.80    206.35 o 
  13   1   8      493.52      378.80    324.46 o 
  14   1   8      705.55      562.38    243.05 o 
  15   1   8      188.81      134.09    243.13 o 
  16   1   8      223.32      430.08    314.19 o 
  17   1   8       37.56       67.33    257.17 o 
 -23   2   8        0.44     -474.28    321.90 o 
 -22   2   8       37.83     -101.02    354.43 o 
 -21   2   8      334.36      454.55    252.38 o 
 -20   2   8        3.89       92.34    411.79 o 
 -19   2   8       66.39       30.24    162.06 o 
 -18   2   8       67.45      129.45    150.28 o 
 -17   2   8        0.07     -203.22    135.48 o 
 -16   2   8       36.13     -104.74    133.31 o 
 -15   2   8      684.70      664.39    144.77 o 
 -14   2   8     2650.98     2742.83    266.33 o 
 -13   2   8      106.51      -94.29    115.85 o 
 -12   2   8      431.57      509.35    107.30 o 
 -11   2   8     1342.67     1329.75    114.24 o 
 -10   2   8     6270.47     6329.44    382.53 o 
  -9   2   8     7973.09     7998.00    550.27 o 
  -8   2   8      222.14      198.45     52.92 o 
  -7   2   8       25.03       81.70     77.95 o 
  -6   2   8      960.81     1000.69     85.42 o 
  -5   2   8     1498.36     1713.33    145.15 o 
  -4   2   8     3194.38     3266.77    200.89 o 
  -3   2   8     1231.49     1369.72    103.63 o 
  -2   2   8      445.24      410.70     59.41 o 
  -1   2   8     1391.88     1415.93    108.58 o 
   0   2   8      139.39      136.48     55.10 o 
   1   2   8      206.77      295.27     83.53 o 
   2   2   8     2305.56     2333.48    159.10 o 
   3   2   8      965.96     1042.60    102.31 o 
   4   2   8      991.14      949.13    127.51 o 
   5   2   8       97.01     -142.85     95.23 o 
   6   2   8     1518.16     1968.92    281.72 o 
   7   2   8     1549.18     1608.86    225.10 o 
   8   2   8        6.55      -89.07    110.33 o 
   9   2   8      524.31      595.36    144.43 o 
  10   2   8       96.21      -67.11    130.21 o 
  11   2   8     1852.23     2277.53    245.44 o 
  12   2   8      283.60      405.51    206.51 o 
  13   2   8       47.64      338.17    219.40 o 
  14   2   8       21.60     -323.87    217.43 o 
  15   2   8       26.25      124.16    241.75 o 
  16   2   8      216.08      485.06    270.03 o 
  17   2   8       97.85      401.65    353.57 o 
 -23   3   8       24.68     -219.28    261.81 o 
 -22   3   8       65.09     -203.63    252.34 o 
 -21   3   8        9.81      -67.78    381.82 o 
 -20   3   8      233.39      174.60    291.08 o 
 -19   3   8       28.08     -281.35    200.15 o 
 -18   3   8       15.36     -200.81    159.13 o 
 -17   3   8      174.09     -214.18    143.21 o 
 -16   3   8      302.04      271.71    144.19 o 
 -15   3   8     2629.37     2160.12    218.94 o 
 -14   3   8      924.45      905.52    150.38 o 
 -13   3   8       29.99      136.69    114.49 o 
 -12   3   8      223.37      193.55    159.83 o 
 -11   3   8     1216.51     1271.82    241.82 o 
 -10   3   8     3053.03     2923.47    237.99 o 
  -9   3   8     3094.94     2943.51    233.57 o 
  -8   3   8      513.36      629.95    100.75 o 
  -7   3   8     2981.66     2792.94    174.60 o 
  -6   3   8     6477.83     6148.94    366.67 o 
  -5   3   8       29.39       70.51     60.88 o 
  -4   3   8     1647.48     1630.48    120.94 o 
  -3   3   8       58.41      125.81     53.55 o 
  -2   3   8     8787.38     8899.01    524.52 o 
  -1   3   8       19.63       15.65     56.84 o 
   0   3   8      504.28      635.19     74.20 o 
   1   3   8     5595.00     5511.23    335.11 o 
   2   3   8      164.14       62.03     87.55 o 
   3   3   8     6347.86     6233.60    440.50 o 
   4   3   8      410.23      450.77    112.81 o 
   5   3   8     2321.15     2624.51    378.07 o 
   6   3   8     7950.35     8049.82    570.67 o 
   7   3   8      136.18       25.44    222.59 o 
   8   3   8     1028.33     1221.43    227.87 o 
   9   3   8      813.41      949.80    160.02 o 
  10   3   8     1639.56     1721.66    204.89 o 
  11   3   8     1185.36     1355.07    300.83 o 
  12   3   8       96.15      262.28    162.45 o 
  13   3   8       44.26     -157.16    199.41 o 
  14   3   8        9.77       -4.40    285.08 o 
  15   3   8      103.54     -125.47    249.98 o 
  16   3   8      106.28       12.69    440.89 o 
 -22   4   8       10.54     -367.14    244.76 o 
 -21   4   8      246.18      325.61    268.12 o 
 -20   4   8       71.89     -194.13    239.64 o 
 -19   4   8      248.48      -27.22    221.45 o 
 -18   4   8        1.40      -80.19    188.20 o 
 -17   4   8       13.40     -203.65    189.52 o 
 -16   4   8      701.15      782.12    163.59 o 
 -15   4   8       71.44      -30.50    139.63 o 
 -14   4   8       14.08     -146.26    128.05 o 
 -13   4   8      408.78      362.64    133.05 o 
 -12   4   8      150.02       80.72    111.43 o 
 -11   4   8       41.70      -15.88    108.92 o 
 -10   4   8        6.47      -19.41    102.45 o 
  -9   4   8      215.48      187.69     98.89 o 
  -8   4   8     3283.41     3164.86    249.92 o 
  -7   4   8      225.82      139.96     87.10 o 
  -6   4   8     4232.18     4631.73    339.18 o 
  -5   4   8     2056.57     2169.62    175.40 o 
  -4   4   8     1446.55     1608.97    123.47 o 
  -3   4   8      390.62      288.32     68.70 o 
  -2   4   8      324.80      289.51     66.38 o 
  -1   4   8     5999.54     5908.14    356.71 o 
   0   4   8     9267.09     8708.27    512.82 o 
   1   4   8     4018.63     3482.76    266.49 o 
   2   4   8     1931.79     2116.13    191.64 o 
   3   4   8      103.62      131.83     99.04 o 
   4   4   8      124.02       82.94    110.25 o 
   5   4   8     5270.37     5371.33    399.78 o 
   6   4   8     1287.57     1554.84    219.02 o 
   7   4   8     1379.89     1606.63    372.41 o 
   8   4   8     1142.77     1129.01    173.20 o 
   9   4   8     1500.01     1533.20    198.10 o 
  10   4   8      569.98      430.08    264.41 o 
  11   4   8        6.21       71.48    254.15 o 
  12   4   8       71.71      190.65    166.44 o 
  13   4   8        2.24      -15.21    180.73 o 
  14   4   8      351.54      374.20    201.55 o 
  15   4   8       14.68      -82.19    407.51 o 
  16   4   8        7.28      210.60    441.75 o 
 -21   5   8       72.42      291.54    285.61 o 
 -20   5   8       47.47     -241.31    244.42 o 
 -19   5   8      594.72      742.35    252.17 o 
 -18   5   8        6.36      -15.93    303.92 o 
 -17   5   8        6.47     -344.15    229.44 o 
 -16   5   8      158.12      168.10    186.16 o 
 -15   5   8       19.87       90.14    149.40 o 
 -14   5   8      769.12      727.45    159.38 o 
 -13   5   8      602.99      342.47    143.57 o 
 -12   5   8       47.23      160.72    130.05 o 
 -11   5   8     1101.27     1123.06    157.82 o 
 -10   5   8     2212.24     1835.43    190.60 o 
  -9   5   8        3.26       47.77    139.68 o 
  -8   5   8     1601.14     1533.55    163.77 o 
  -7   5   8      204.08      183.93     95.00 o 
  -6   5   8      570.21      610.68    112.83 o 
  -5   5   8     1773.21     1994.89    221.84 o 
  -4   5   8     2574.19     2838.73    296.21 o 
  -3   5   8        0.80       41.15     64.44 o 
  -2   5   8        7.50      -26.74     66.09 o 
  -1   5   8       53.50      109.71     98.82 o 
   0   5   8      255.00      238.99     97.12 o 
   1   5   8     4775.33     4383.62    331.19 o 
   2   5   8      840.93     1041.45    143.32 o 
   3   5   8      162.20       73.56    111.90 o 
   4   5   8      550.07      596.61    130.57 o 
   5   5   8     1448.40     1913.10    220.62 o 
   6   5   8      236.47      190.06    162.29 o 
   7   5   8      628.22      564.75    212.31 o 
   8   5   8      584.18      654.23    166.48 o 
   9   5   8      156.46      345.56    152.61 o 
  10   5   8     2507.28     2129.33    439.33 o 
  11   5   8      115.64     -101.75    246.75 o 
  12   5   8        2.23        3.84    233.53 o 
  13   5   8       48.90     -354.19    236.13 o 
  14   5   8       38.97       -9.01    255.89 o 
  15   5   8      120.34      -76.46    272.83 o 
 -20   6   8        0.54       45.85    338.16 o 
 -19   6   8        1.86     -109.34    254.22 o 
 -18   6   8      282.84      -59.67    233.43 o 
 -17   6   8        1.03       91.53    221.52 o 
 -16   6   8      287.47      345.80    222.68 o 
 -15   6   8      349.68      341.83    196.27 o 
 -14   6   8      903.96      851.05    219.54 o 
 -13   6   8      211.67      244.58    152.30 o 
 -12   6   8      167.49      132.30    139.33 o 
 -11   6   8     1718.03     1791.72    208.47 o 
 -10   6   8     1420.21     1393.71    175.92 o 
  -9   6   8     2886.64     2707.24    243.10 o 
  -8   6   8       97.70        8.71    133.55 o 
  -7   6   8       43.06       99.11    107.78 o 
  -6   6   8     2932.68     3497.57    281.19 o 
  -5   6   8      184.32      274.80    325.32 o 
  -4   6   8     4936.58     5251.07    469.46 o 
  -3   6   8       38.32       33.64     99.34 o 
  -2   6   8       97.75       -9.50    127.35 o 
  -1   6   8     2043.39     2443.32    215.86 o 
   0   6   8      685.67      896.88    135.04 o 
   1   6   8      148.60      228.43    109.04 o 
   2   6   8       23.76       48.83    112.79 o 
   3   6   8      234.97      255.97    199.57 o 
   4   6   8       30.41     -190.03    126.69 o 
   5   6   8      997.07      629.88    207.08 o 
   6   6   8      770.89      583.69    226.01 o 
   7   6   8       25.76      -25.66    145.92 o 
   8   6   8       11.30       60.11    154.66 o 
   9   6   8       42.44       36.19    165.52 o 
  10   6   8        3.09     -249.13    224.40 o 
  11   6   8     1166.54     1125.02    288.39 o 
  12   6   8       34.33     -252.83    240.89 o 
  13   6   8      171.97      399.72    524.79 o 
  14   6   8       39.14      395.51    298.65 o 
 -19   7   8       30.17     -394.04    262.69 o 
 -18   7   8       13.88       35.10    242.14 o 
 -17   7   8        3.95       32.41    419.49 o 
 -16   7   8       14.41     -172.57    221.27 o 
 -15   7   8        3.64      106.24    215.50 o 
 -14   7   8       57.01     -188.09    197.34 o 
 -13   7   8      198.86      103.42    190.20 o 
 -12   7   8       12.91        1.66    173.02 o 
 -11   7   8      539.74      755.17    238.13 o 
 -10   7   8        4.34      -44.96    140.03 o 
  -9   7   8        5.55       45.60    134.30 o 
  -8   7   8      916.89      863.64    156.27 o 
  -7   7   8       32.74       -3.04    134.70 o 
  -6   7   8      752.77      792.64    146.91 o 
  -5   7   8       15.12       59.52    141.11 o 
  -4   7   8     2264.37     2021.49    198.99 o 
  -3   7   8      193.10      396.90    335.59 o 
  -2   7   8      612.42      591.76    182.92 o 
  -1   7   8     1042.30      871.94    195.40 o 
   0   7   8      486.43       35.51    261.97 o 
   1   7   8     3306.20     3298.74    354.45 o 
   2   7   8       32.41       57.57    140.29 o 
   3   7   8     1290.73     1573.61    186.07 o 
   4   7   8      104.28      -54.22    267.03 o 
   5   7   8       29.52      103.87    171.14 o 
   6   7   8      884.24      960.67    218.43 o 
   7   7   8        0.40      197.27    293.64 o 
   8   7   8      357.14      621.01    245.15 o 
   9   7   8       19.13       46.80    235.69 o 
  10   7   8      178.40      194.25    258.55 o 
  11   7   8       90.61     -240.22    262.73 o 
  12   7   8       22.15     -228.30    267.60 o 
  13   7   8      178.81      158.26    289.21 o 
 -18   8   8        7.67     -192.90    280.12 o 
 -17   8   8       57.06     -120.80    437.47 o 
 -16   8   8       94.89      231.23    382.68 o 
 -15   8   8        0.51     -120.56    334.74 o 
 -14   8   8       49.94      -85.12    225.50 o 
 -13   8   8        9.39     -155.81    210.66 o 
 -12   8   8        4.20       14.28    206.86 o 
 -11   8   8       42.85     -240.10    191.87 o 
 -10   8   8       21.21       50.39    151.06 o 
  -9   8   8       74.03       -5.10    148.33 o 
  -8   8   8      214.78      367.65    183.51 o 
  -7   8   8      183.36      204.29    151.47 o 
  -6   8   8      236.81      545.67    208.37 o 
  -5   8   8      176.40      327.15    173.13 o 
  -4   8   8      178.13       42.45    185.18 o 
  -3   8   8      544.45      554.16    199.38 o 
  -2   8   8      843.72      687.14    208.16 o 
  -1   8   8      700.76      755.95    308.20 o 
   0   8   8       20.79     -125.94    252.55 o 
   1   8   8      100.71      173.57    182.96 o 
   2   8   8      227.70      225.82    181.83 o 
   3   8   8      232.95      339.92    398.09 o 
   4   8   8      818.88      522.70    189.22 o 
   5   8   8      283.23      618.11    303.06 o 
   6   8   8        5.49       -4.45    227.53 o 
   7   8   8       16.28      -66.12    347.58 o 
   8   8   8        8.16      -22.48    247.54 o 
   9   8   8       29.11      274.39    272.28 o 
  10   8   8      260.80     -133.40    277.25 o 
  11   8   8       60.42      459.67    291.31 o 
  12   8   8       63.34      328.98    320.55 o 
 -16   9   8       56.00     -187.40    265.07 o 
 -15   9   8       69.02      217.01    269.86 o 
 -14   9   8       19.81     -136.66    359.56 o 
 -13   9   8       26.64      171.24    240.85 o 
 -12   9   8      429.08      680.44    344.15 o 
 -11   9   8      509.84      385.25    227.61 o 
 -10   9   8        0.07      104.37    205.19 o 
  -9   9   8      137.45     -114.92    192.46 o 
  -8   9   8        0.43      149.53    160.11 o 
  -7   9   8      417.89      175.50    162.62 o 
  -6   9   8      487.06      835.56    339.02 o 
  -5   9   8        5.35       27.40    320.18 o 
  -4   9   8      335.93      375.02    220.86 o 
  -3   9   8       53.08     -149.15    224.30 o 
  -2   9   8       16.66     -155.37    194.95 o 
  -1   9   8        6.14       90.44    206.10 o 
   0   9   8        8.47       32.53    197.46 o 
   1   9   8        8.97     -282.95    188.63 o 
   2   9   8      222.15      506.81    340.73 o 
   5   9   8      300.92      164.37    366.41 o 
   6   9   8       11.83     -126.70    354.43 o 
   7   9   8        8.50     -109.73    437.47 o 
   8   9   8      167.92       -5.56    272.21 o 
   9   9   8      161.43       95.45    294.81 o 
  10   9   8       12.98      355.09    387.82 o 
 -13  10   8       94.95     -256.26    258.43 o 
 -12  10   8        4.41      -20.71    238.00 o 
 -11  10   8       35.10       12.40    238.47 o 
 -10  10   8      161.12      146.64    222.52 o 
  -9  10   8       10.36       17.12    215.51 o 
  -8  10   8      205.62     -178.07    301.35 o 
  -6  10   8      308.50      542.77    364.70 o 
  -5  10   8      256.32     -114.22    223.19 o 
  -4  10   8      141.25      -26.63    227.69 o 
  -3  10   8       10.60     -105.61    224.38 o 
  -2  10   8      373.25      769.20    243.13 o 
  -1  10   8      584.62     1383.46    426.34 o 
   0  10   8       14.26      169.51    380.11 o 
   1  10   8        0.50     -234.57    373.26 o 
   4  10   8      395.74      246.56    400.66 o 
   5  10   8        1.08     -184.92    383.53 o 
   6  10   8        2.52      294.50    426.34 o 
   7  10   8       10.36      232.86    412.64 o 
  -9  11   8       26.36      138.69    333.88 o 
  -6  11   8        0.36     -251.69    308.20 o 
  -5  11   8       17.92     -467.43    311.62 o 
  -4  11   8        0.36      371.55    397.23 o 
  -3  11   8       85.74      380.11    400.66 o 
  -2  11   8       49.29      405.79    414.35 o 
  -1  11   8        4.05     -371.55    380.11 o 
   3  11   8        2.79       71.91    419.49 o 
 -23   1   9        2.71     -174.65    381.82 o 
 -22   1   9       61.38      203.19    251.57 o 
 -21   1   9      224.82      397.89    250.30 o 
 -20   1   9       45.65     -218.19    188.03 o 
 -19   1   9       37.18       40.29    170.15 o 
 -18   1   9      252.06       94.49    152.10 o 
 -17   1   9      768.16      703.66    157.74 o 
 -16   1   9      411.14      454.94    139.97 o 
 -15   1   9      108.38      277.66    124.09 o 
 -14   1   9      483.66      529.62    124.57 o 
 -13   1   9     1587.97     1761.64    144.25 o 
 -12   1   9     1082.13     1001.77    106.02 o 
 -11   1   9      817.91      973.85     99.54 o 
 -10   1   9      184.12      133.40     65.38 o 
  -9   1   9       46.73       64.28     70.56 o 
  -8   1   9     6791.99     6407.01    379.82 o 
  -7   1   9      360.00      436.29     95.57 o 
  -6   1   9      794.95      795.13     75.56 o 
  -5   1   9     6182.17     5975.14    355.26 o 
  -4   1   9     1186.64     1252.46     97.18 o 
  -3   1   9     2174.26     2137.39    142.19 o 
  -2   1   9     8733.62     8759.74    512.58 o 
  -1   1   9       21.02        3.04     56.10 o 
   0   1   9     8583.57     8943.87    525.84 o 
   1   1   9      890.23      813.35     87.53 o 
   2   1   9      831.47      799.04     88.35 o 
   3   1   9       13.30      -41.84     79.05 o 
   4   1   9     1582.66     1643.41    136.57 o 
   5   1   9      329.28      501.57    115.85 o 
   6   1   9      721.29      607.18    126.47 o 
   7   1   9      389.48      280.33    151.13 o 
   8   1   9      458.66      481.52    154.66 o 
   9   1   9       11.13     -176.97    166.02 o 
  10   1   9        1.99       39.98    181.30 o 
  11   1   9      266.37      110.00    195.30 o 
  12   1   9      506.50      380.30    222.49 o 
  13   1   9      226.56       88.74    225.04 o 
  14   1   9        7.59       18.64    235.94 o 
  15   1   9       24.72      -26.67    247.57 o 
  16   1   9      107.09      226.19    269.98 o 
 -23   2   9       36.45     -157.52    332.17 o 
 -22   2   9      167.80      309.91    381.82 o 
 -21   2   9       29.02      -11.64    234.46 o 
 -20   2   9       88.41     -243.37    162.25 o 
 -19   2   9       17.55      -51.44    155.62 o 
 -18   2   9      102.04       65.55    148.78 o 
 -17   2   9       46.31       80.50    146.54 o 
 -16   2   9      100.78      -30.35    133.19 o 
 -15   2   9      719.89      824.09    145.25 o 
 -14   2   9      219.95      347.19    151.25 o 
 -13   2   9     1223.50     1452.27    161.95 o 
 -12   2   9      874.38     1097.66    192.54 o 
 -11   2   9     2045.76     2344.42    213.99 o 
 -10   2   9     1217.95     1257.23    108.59 o 
  -9   2   9       26.59      -33.97     53.37 o 
  -8   2   9      258.37      376.30     61.77 o 
  -7   2   9     6638.70     6574.88    393.91 o 
  -6   2   9    19695.75    18112.99   1211.59 o 
  -5   2   9     1225.75     1173.22     96.12 o 
  -4   2   9      971.94     1088.70     91.59 o 
  -3   2   9     5018.61     4913.37    297.82 o 
  -2   2   9      298.26      346.35     62.91 o 
  -1   2   9    12567.35    12062.18    706.48 o 
   0   2   9      541.03      628.77    107.75 o 
   1   2   9      242.04      153.75     65.08 o 
   2   2   9    11182.85    11192.41    660.19 o 
   3   2   9     5335.12     5108.86    370.33 o 
   4   2   9     1371.92     1492.36    161.99 o 
   5   2   9     3109.84     2874.67    243.64 o 
   6   2   9     2546.35     2594.33    279.75 o 
   7   2   9      927.54     1239.79    210.06 o 
   8   2   9     3730.36     4324.09    344.63 o 
   9   2   9      338.87      311.88    142.35 o 
  10   2   9     1324.22     1089.45    176.23 o 
  11   2   9      869.84      699.12    221.45 o 
  12   2   9        6.62      206.69    217.97 o 
  13   2   9      293.97      261.48    236.18 o 
  14   2   9       17.87      203.15    235.34 o 
  15   2   9        7.34      -81.71    348.43 o 
  16   2   9       44.09      154.47    524.79 o 
 -23   3   9       11.77     -147.52    271.38 o 
 -22   3   9      244.46       99.35    245.63 o 
 -21   3   9      151.58      -66.12    240.19 o 
 -20   3   9       30.80     -125.78    223.44 o 
 -19   3   9      288.10      105.50    231.00 o 
 -18   3   9        1.72      -68.42    161.52 o 
 -17   3   9      588.41      629.41    162.26 o 
 -16   3   9      178.84      198.59    170.70 o 
 -15   3   9      252.97       55.00    127.39 o 
 -14   3   9      272.22       79.54    122.31 o 
 -13   3   9      591.00      495.64    124.29 o 
 -12   3   9      488.60      652.48    150.50 o 
 -11   3   9     1459.80     1612.55    163.38 o 
 -10   3   9      127.32       91.09     93.15 o 
  -9   3   9      775.74      901.91    120.95 o 
  -8   3   9     1781.44     1771.15    163.30 o 
  -7   3   9       13.92       34.40     56.65 o 
  -6   3   9       42.06      -95.60     63.73 o 
  -5   3   9      128.85       25.11     58.17 o 
  -4   3   9     2091.26     2039.06    145.04 o 
  -3   3   9     4624.60     4185.68    303.43 o 
  -2   3   9    21048.38    20211.98   1168.77 o 
  -1   3   9     4199.66     4077.97    255.90 o 
   0   3   9     1163.33     1059.26     97.73 o 
   1   3   9     7648.24     7816.95    465.51 o 
   2   3   9      243.25      216.61    128.13 o 
   3   3   9     6082.53     6050.55    432.25 o 
   4   3   9     6795.73     6335.77    457.68 o 
   5   3   9      418.46      505.40    133.23 o 
   6   3   9     2777.10     3246.58    395.15 o 
   7   3   9     1510.78     1597.36    239.94 o 
   8   3   9     1320.72     1054.61    174.72 o 
   9   3   9       27.68      156.51    137.57 o 
  10   3   9      106.27      165.10    149.05 o 
  11   3   9       84.77      -23.41    257.21 o 
  12   3   9      371.55      400.03    227.60 o 
  13   3   9      230.20        4.79    229.39 o 
  14   3   9        4.82      -71.80    249.98 o 
  15   3   9      178.81     -153.24    648.93 o 
  16   3   9      164.34     -119.88    270.27 o 
 -22   4   9        8.08      403.45    273.98 o 
 -21   4   9       42.25     -277.35    253.70 o 
 -20   4   9       11.43     -202.94    236.01 o 
 -19   4   9      240.41      109.23    217.89 o 
 -18   4   9       39.76       37.31    206.17 o 
 -17   4   9      478.55      664.79    171.62 o 
 -16   4   9      272.61      193.22    152.43 o 
 -15   4   9        8.36      -19.72    134.55 o 
 -14   4   9      870.55      934.46    161.32 o 
 -13   4   9       48.13        2.87    127.66 o 
 -12   4   9     3571.95     3654.44    385.55 o 
 -11   4   9      119.53      -67.45    114.05 o 
 -10   4   9      411.85      510.68    119.50 o 
  -9   4   9      956.84     1269.92    148.18 o 
  -8   4   9       21.77       95.67    122.74 o 
  -7   4   9    12771.88    12378.94    843.19 o 
  -6   4   9      593.50      717.96    134.08 o 
  -5   4   9      210.81      232.66     88.55 o 
  -4   4   9     1194.60     1465.55    129.22 o 
  -3   4   9        1.56      -10.97     64.25 o 
  -2   4   9     4236.38     4227.55    266.11 o 
  -1   4   9      228.07      215.10     74.64 o 
   0   4   9       60.98      -90.54     90.03 o 
   1   4   9     1423.26     1552.54    162.99 o 
   2   4   9       61.17      126.43    107.34 o 
   3   4   9       83.98      -41.85    108.29 o 
   4   4   9      273.74      287.66    144.88 o 
   5   4   9     1147.84     1265.45    169.00 o 
   6   4   9     2712.11     2968.14    352.12 o 
   7   4   9     2093.88     2159.06    276.62 o 
   8   4   9     1188.59     1494.01    240.35 o 
   9   4   9       12.04        2.17    149.62 o 
  10   4   9      288.59      614.29    175.38 o 
  11   4   9       19.04      -15.16    163.37 o 
  12   4   9      204.91      350.45    235.41 o 
  13   4   9      801.89      899.37    234.99 o 
  14   4   9      114.04      383.75    422.06 o 
  15   4   9       71.00      -70.20    407.51 o 
 -21   5   9       14.36      -51.66    274.82 o 
 -20   5   9       30.26     -162.98    249.40 o 
 -19   5   9        7.34       -0.12    234.46 o 
 -18   5   9       50.66     -106.32    217.97 o 
 -17   5   9       23.55      243.94    212.35 o 
 -16   5   9       48.55      211.39    174.16 o 
 -15   5   9       26.99     -102.07    215.35 o 
 -14   5   9      222.51      157.79    146.80 o 
 -13   5   9      692.25     1040.51    169.99 o 
 -12   5   9       82.65      293.16    120.89 o 
 -11   5   9      223.79      255.40    154.10 o 
 -10   5   9        0.65      -18.59    115.24 o 
  -9   5   9     4137.22     3429.94    280.44 o 
  -8   5   9     1447.54     1619.80    284.53 o 
  -7   5   9       31.77       -1.96    100.08 o 
  -6   5   9      458.97      607.18    252.55 o 
  -5   5   9     1540.06     1790.56    210.12 o 
  -4   5   9     3609.59     3321.02    261.67 o 
  -3   5   9       20.41       81.20     91.55 o 
  -2   5   9     7397.67     7091.46    427.52 o 
  -1   5   9       15.76       -9.53    140.27 o 
   0   5   9      941.53     1257.00    150.02 o 
   1   5   9     1077.83     1272.24    156.53 o 
   2   5   9       99.03        1.14    139.10 o 
   3   5   9     2965.20     3424.53    284.78 o 
   4   5   9     2042.07     2432.83    234.01 o 
   5   5   9      142.37       69.53    132.69 o 
   6   5   9      142.36      -10.03    158.75 o 
   7   5   9       52.61      146.38    260.26 o 
   8   5   9     1707.55     1366.52    266.00 o 
   9   5   9      197.96      329.44    170.00 o 
  10   5   9       48.79        9.02    169.10 o 
  11   5   9      211.76      222.65    185.01 o 
  12   5   9        0.59        2.76    184.43 o 
  13   5   9      173.49      449.70    269.05 o 
  14   5   9        1.17     -221.58    260.50 o 
 -20   6   9        9.69     -170.79    264.19 o 
 -19   6   9      257.72      123.60    233.99 o 
 -18   6   9       42.11       42.96    239.49 o 
 -17   6   9        1.82      169.97    366.41 o 
 -16   6   9       36.12      115.57    211.87 o 
 -15   6   9        6.18     -109.78    205.46 o 
 -14   6   9      184.49      104.75    153.91 o 
 -13   6   9      117.64       -4.51    139.41 o 
 -12   6   9      188.70      177.47    133.55 o 
 -11   6   9        1.26      -85.38    128.22 o 
 -10   6   9      344.00      350.09    131.64 o 
  -9   6   9      527.42      669.75    142.67 o 
  -8   6   9       22.07      268.96    119.78 o 
  -7   6   9     1129.45     1287.46    160.95 o 
  -6   6   9       33.44      179.06    134.36 o 
  -5   6   9      402.75      719.72    156.34 o 
  -4   6   9     1390.89     1636.17    172.32 o 
  -3   6   9     2717.39     2674.93    221.45 o 
  -2   6   9     3137.41     3594.51    358.70 o 
  -1   6   9      460.63      469.14    159.99 o 
   0   6   9      398.22      606.17    155.39 o 
   1   6   9     3113.46     3898.70    315.88 o 
   2   6   9     1843.28     1909.52    248.91 o 
   3   6   9      582.87      603.42    146.38 o 
   4   6   9       75.57       21.25    136.59 o 
   5   6   9        9.98     -142.75    140.72 o 
   6   6   9       36.70      -71.91    176.49 o 
   7   6   9        6.45      171.15    193.72 o 
   8   6   9       14.97      -83.83    155.34 o 
   9   6   9        5.01     -169.14    213.81 o 
  10   6   9       19.92      135.74    238.61 o 
  11   6   9        0.31     -214.30    246.87 o 
  12   6   9        9.17      -16.59    509.38 o 
  13   6   9      112.76      -75.83    595.85 o 
  14   6   9       39.94      -23.86    292.08 o 
 -19   7   9       53.73      -25.97    256.51 o 
 -18   7   9       94.07     -275.09    255.43 o 
 -17   7   9       23.84        0.88    242.06 o 
 -16   7   9      120.75      187.05    213.80 o 
 -15   7   9       51.52      -96.97    248.27 o 
 -14   7   9     1114.01     1478.55    321.90 o 
 -13   7   9       52.77     -224.02    188.19 o 
 -12   7   9        8.13     -211.91    141.27 o 
 -11   7   9       22.25      -24.67    147.20 o 
 -10   7   9      939.53     1199.58    249.16 o 
  -9   7   9     1986.04     2147.51    293.89 o 
  -8   7   9      149.31      -20.11    127.59 o 
  -7   7   9      174.37       59.25    125.13 o 
  -6   7   9       79.01       22.05    152.59 o 
  -5   7   9      903.62     1194.10    163.47 o 
  -4   7   9      289.15      122.90    177.71 o 
  -3   7   9      292.70      208.21    170.60 o 
  -2   7   9      359.20      258.57    168.67 o 
  -1   7   9      104.82     -147.17    148.28 o 
   0   7   9      161.04      397.80    181.36 o 
   1   7   9      689.07      387.06    183.79 o 
   2   7   9       11.71     -118.13    134.35 o 
   3   7   9       50.33     -146.03    136.53 o 
   4   7   9       78.44      166.03    165.07 o 
   5   7   9        0.93      199.16    185.23 o 
   6   7   9      973.68      842.63    222.70 o 
   7   7   9      516.14      415.69    182.51 o 
   8   7   9       42.02       60.36    242.11 o 
   9   7   9      162.59      -66.14    608.69 o 
  10   7   9        4.86     -192.93    257.46 o 
  11   7   9      119.44      165.56    276.93 o 
  12   7   9      221.22      535.13    346.72 o 
 -18   8   9       41.40     -238.40    270.39 o 
 -17   8   9       19.93       54.85    470.86 o 
 -16   8   9      435.92      399.40    263.40 o 
 -15   8   9        0.48      -37.97    381.82 o 
 -14   8   9       34.26     -323.26    215.51 o 
 -13   8   9      189.17      198.58    283.37 o 
 -12   8   9       67.69       36.08    203.87 o 
 -11   8   9      515.97      438.28    249.82 o 
 -10   8   9        0.28     -119.11    145.86 o 
  -9   8   9      769.78      672.67    169.11 o 
  -8   8   9       51.81      123.86    147.62 o 
  -7   8   9      678.35      487.16    217.31 o 
  -6   8   9      107.99      249.98    301.35 o 
  -5   8   9        5.79      -90.01    176.98 o 
  -4   8   9      240.79      608.16    292.79 o 
  -3   8   9      885.51      658.07    243.13 o 
  -2   8   9      125.98      546.41    206.33 o 
  -1   8   9       13.72     -270.89    180.59 o 
   0   8   9        1.26     -257.75    179.33 o 
   1   8   9     2071.33     2138.78    295.93 o 
   2   8   9      631.01      730.32    220.78 o 
   3   8   9      136.28      111.16    184.31 o 
   4   8   9        1.95     -137.41    201.18 o 
   5   8   9        8.25     -121.57    311.62 o 
   6   8   9      212.05       96.62    236.97 o 
   7   8   9       49.30        0.84    243.94 o 
   8   8   9      273.91       81.07    382.68 o 
   9   8   9      111.70      544.59    404.08 o 
  10   8   9        4.18      -31.96    278.14 o 
  11   8   9       14.17       49.96    303.97 o 
 -16   9   9        5.35     -146.05    258.07 o 
 -15   9   9       34.46     -204.07    496.54 o 
 -14   9   9       23.05      -71.45    241.82 o 
 -13   9   9        6.26      -33.38    227.93 o 
 -12   9   9        2.12     -258.32    216.59 o 
 -11   9   9      148.86     -150.67    209.45 o 
 -10   9   9       38.97      -27.72    201.36 o 
  -9   9   9        0.13      229.62    167.28 o 
  -8   9   9      166.38      150.57    167.91 o 
  -7   9   9       17.95      373.26    344.15 o 
  -6   9   9      170.20     -126.70    291.08 o 
  -5   9   9        2.12     -137.84    202.65 o 
  -4   9   9        0.43      273.50    204.46 o 
  -3   9   9       53.97      335.14    219.89 o 
  -2   9   9      106.26     -307.27    204.84 o 
  -1   9   9       22.78       39.57    321.90 o 
   0   9   9      192.74      366.86    218.53 o 
   1   9   9        0.69      -35.66    200.33 o 
   2   9   9       26.31      416.07    390.38 o 
   5   9   9      154.37      -83.90    357.85 o 
   6   9   9       52.66     -340.73    369.84 o 
   7   9   9       81.82      222.59    392.10 o 
   8   9   9        1.87     -186.25    283.68 o 
   9   9   9        2.89      -73.38    303.06 o 
 -13  10   9        5.67     -413.75    473.43 o 
 -12  10   9        0.64       34.32    264.54 o 
 -11  10   9       44.56      221.05    240.31 o 
 -10  10   9       34.04     -167.80    311.62 o 
  -9  10   9        5.55      143.83    320.18 o 
  -7  10   9      164.93      203.75    344.15 o 
  -6  10   9       58.25     -103.82    235.09 o 
  -5  10   9       38.44      -25.29    324.46 o 
  -4  10   9       48.99       51.47    431.48 o 
  -3  10   9       70.92     -315.78    232.43 o 
  -2  10   9       34.61     -335.32    223.55 o 
  -1  10   9      205.38      167.44    231.86 o 
   0  10   9       90.47      388.67    395.52 o 
   1  10   9        4.90     -184.92    376.69 o 
   4  10   9       85.27      203.75    407.51 o 
   5  10   9        5.37     -577.87    385.25 o 
   6  10   9        9.11      -73.62    380.11 o 
  -7  11   9       83.91     -248.27    323.61 o 
  -6  11   9      205.26     -489.69    337.31 o 
  -5  11   9        0.06       35.52    304.77 o 
  -4  11   9        0.31     -128.76    261.81 o 
  -3  11   9       22.69     -222.59    390.38 o 
  -2  11   9       39.61      541.06    428.05 o 
  -1  11   9       19.72      -89.03    426.34 o 
 -23   0  10       61.31     -323.61    390.38 o 
 -22   0  10        2.86     -470.00    313.33 o 
 -21   0  10        6.42      -18.83    347.58 o 
 -20   0  10      522.06      575.30    349.29 o 
 -19   0  10        5.65      -25.68    297.92 o 
 -18   0  10        8.49      -30.82    258.54 o 
 -17   0  10      239.55     -309.91    234.57 o 
 -16   0  10       94.72       -6.25    147.59 o 
 -15   0  10      248.38      294.76    142.05 o 
 -14   0  10     2186.83     2385.66    261.65 o 
 -13   0  10     3048.05     3273.34    320.40 o 
 -12   0  10        5.89       81.60    109.35 o 
 -11   0  10       23.51      114.98    101.40 o 
 -10   0  10       80.58       42.47     88.28 o 
  -9   0  10    22892.02    21917.97   2540.92 o 
  -8   0  10     2221.51     2254.98    218.89 o 
  -7   0  10      200.82      172.16     81.45 o 
  -6   0  10     3103.06     3067.02    277.18 o 
  -5   0  10      904.93      890.06    120.91 o 
  -4   0  10    49837.31    48726.30   3954.79 o 
  -3   0  10      664.13      643.20    105.89 o 
  -2   0  10     1588.37     1736.01    249.13 o 
  -1   0  10    22116.13    22883.38   1858.44 o 
   0   0  10     1937.49     2184.73    223.26 o 
   1   0  10    12996.98    13846.84   1132.60 o 
   2   0  10      376.80      486.97    178.07 o 
   3   0  10     3338.11     3182.46    499.96 o 
   4   0  10     2845.29     2914.62    293.99 o 
   5   0  10     2617.36     2823.04    283.21 o 
   6   0  10        4.48     -258.54    200.33 o 
   7   0  10     3327.88     3917.53    561.60 o 
   8   0  10     7424.24     7609.05    962.26 o 
   9   0  10       22.89        5.14    260.26 o 
  10   0  10     1435.21     1001.64    328.74 o 
  11   0  10      137.03      -46.23    289.36 o 
  12   0  10      438.32       15.41    311.62 o 
  13   0  10     1531.72      791.04    371.55 o 
  14   0  10       52.82     -285.94    330.46 o 
  15   0  10        1.22      208.89    385.25 o 
  16   0  10       82.46     -275.67    376.69 o 
 -23   1  10        3.72     -487.98    376.69 o 
 -22   1  10        2.97     -251.24    240.54 o 
 -21   1  10        2.18     -242.26    233.21 o 
 -20   1  10      798.32      984.36    248.17 o 
 -19   1  10      456.45      336.03    290.22 o 
 -18   1  10       45.01       42.31    157.46 o 
 -17   1  10      238.17      217.28    143.09 o 
 -16   1  10     1271.27     1428.38    181.03 o 
 -15   1  10      849.05      923.95    175.30 o 
 -14   1  10     2705.53     2776.36    254.86 o 
 -13   1  10       17.63       32.84     96.05 o 
 -12   1  10        1.22      -26.49     75.68 o 
 -11   1  10     3634.16     3637.98    274.54 o 
 -10   1  10     1620.89     1704.93    181.71 o 
  -9   1  10     1770.80     1871.05    136.85 o 
  -8   1  10     9240.78     8911.51    605.25 o 
  -7   1  10     8311.98     8175.49    482.17 o 
  -6   1  10     1281.08     1255.69    100.48 o 
  -5   1  10     1992.77     2154.39    147.99 o 
  -4   1  10     1399.46     1479.28    113.70 o 
  -3   1  10    11904.13    11982.53    697.29 o 
  -2   1  10     1475.41     1586.56    123.12 o 
  -1   1  10     3719.73     3987.22    249.89 o 
   0   1  10     9169.41     9148.83    539.74 o 
   1   1  10     2456.83     2484.24    252.33 o 
   2   1  10     1323.26     1384.29    176.20 o 
   3   1  10     4850.18     4791.46    297.40 o 
   4   1  10     1220.95     1243.17    132.22 o 
   5   1  10     1719.23     2015.06    195.93 o 
   6   1  10     2972.99     3194.32    272.93 o 
   7   1  10       83.73      189.84    169.49 o 
   8   1  10      152.56      111.60    207.18 o 
   9   1  10     1271.35     1425.89    247.22 o 
  10   1  10       67.72     -217.04    214.88 o 
  11   1  10      427.03      364.31    224.40 o 
  12   1  10        8.17       96.83    227.81 o 
  13   1  10      329.92      104.85    237.59 o 
  14   1  10       71.65       26.22    251.08 o 
  15   1  10      116.98     -252.74    261.77 o 
  16   1  10       12.83      -72.74    272.56 o 
 -23   2  10        2.06     -234.57    337.31 o 
 -22   2  10       11.31     -193.48    368.12 o 
 -21   2  10        1.81       97.21    428.05 o 
 -20   2  10        2.97      265.64    176.63 o 
 -19   2  10        1.07       32.61    151.84 o 
 -18   2  10       35.69       56.61    151.42 o 
 -17   2  10      230.38      245.35    154.49 o 
 -16   2  10      187.89      100.72    205.08 o 
 -15   2  10     1900.99     2104.37    217.11 o 
 -14   2  10       81.72      205.26    127.58 o 
 -13   2  10       40.49       52.03    109.29 o 
 -12   2  10     1879.29     2011.81    189.39 o 
 -11   2  10        4.03      -41.97     86.85 o 
 -10   2  10     2600.06     2570.86    295.61 o 
  -9   2  10     3772.82     3249.26    213.25 o 
  -8   2  10      846.21      977.60    106.38 o 
  -7   2  10     6251.39     6362.22    381.94 o 
  -6   2  10     1070.50      982.54    121.02 o 
  -5   2  10     1025.53     1041.98     93.36 o 
  -4   2  10     3434.08     3037.05    195.19 o 
  -3   2  10      725.86      899.89    136.67 o 
  -2   2  10        3.70      -37.94     60.21 o 
  -1   2  10      201.86      250.73     92.68 o 
   0   2  10      363.07      379.50     73.77 o 
   1   2  10     1484.52     1360.13    135.37 o 
   2   2  10      127.46      125.41     73.75 o 
   3   2  10     1432.12     1709.98    172.50 o 
   4   2  10      876.75      930.21    141.56 o 
   5   2  10      160.26      142.30    115.00 o 
   6   2  10        3.39     -115.27    150.40 o 
   7   2  10      159.03        6.55    166.61 o 
   8   2  10     1627.37     1598.50    190.45 o 
   9   2  10      141.21      229.54    141.60 o 
  10   2  10     1029.37      702.82    226.83 o 
  11   2  10      211.80      144.30    368.12 o 
  12   2  10       90.06      229.58    227.37 o 
  13   2  10       77.90     -337.07    224.71 o 
  14   2  10      158.70      150.42    246.56 o 
  15   2  10       81.10     -181.19    256.70 o 
 -23   3  10       11.14     -186.63    390.38 o 
 -22   3  10        0.61     -403.23    268.82 o 
 -21   3  10        1.48     -359.18    304.77 o 
 -20   3  10        5.49      -56.25    176.87 o 
 -19   3  10       18.74     -167.29    170.10 o 
 -18   3  10        0.75      124.54    163.03 o 
 -17   3  10       25.50     -150.74    140.16 o 
 -16   3  10      817.25      813.54    227.27 o 
 -15   3  10      157.24       78.52    131.26 o 
 -14   3  10        8.97       78.15    111.96 o 
 -13   3  10      768.20      855.00    132.52 o 
 -12   3  10     1008.11     1217.88    218.05 o 
 -11   3  10     3616.91     3319.79    265.87 o 
 -10   3  10      185.29      143.85     98.95 o 
  -9   3  10      176.04      143.86    106.95 o 
  -8   3  10     3677.37     3917.59    293.24 o 
  -7   3  10     3099.51     2875.01    368.98 o 
  -6   3  10     4441.70     4123.72    288.65 o 
  -5   3  10        3.23      -87.63     58.42 o 
  -4   3  10        7.34      -85.22     62.16 o 
  -3   3  10     2278.22     2295.99    162.49 o 
  -2   3  10      159.40      132.57     66.77 o 
  -1   3  10     2784.24     2959.97    198.38 o 
   0   3  10     1066.84     1268.55    113.16 o 
   1   3  10      701.38      629.04    117.75 o 
   2   3  10      661.18      596.40    124.55 o 
   3   3  10       11.17      -57.54    111.64 o 
   4   3  10      133.58      116.88    121.93 o 
   5   3  10     3234.35     3017.31    465.82 o 
   6   3  10     1246.22     1455.86    228.31 o 
   7   3  10      329.63      305.57    181.56 o 
   8   3  10        4.03     -208.88    139.25 o 
   9   3  10       11.21      185.38    154.90 o 
  10   3  10     1048.77     1347.89    316.09 o 
  11   3  10       55.68      275.01    242.28 o 
  12   3  10       49.39       31.47    228.17 o 
  13   3  10        1.80      -21.25    236.71 o 
  14   3  10        9.54      146.62    253.51 o 
  15   3  10       35.40     -330.66    279.09 o 
 -22   4  10       73.10     -211.65    424.63 o 
 -21   4  10       39.39       54.40    255.81 o 
 -20   4  10       23.75       96.93    234.16 o 
 -19   4  10        0.19     -317.41    211.60 o 
 -18   4  10        4.00       62.82    168.57 o 
 -17   4  10      479.00      354.04    218.02 o 
 -16   4  10      358.73      379.08    197.10 o 
 -15   4  10       18.50      -75.01    138.02 o 
 -14   4  10      191.15       -6.77    129.34 o 
 -13   4  10       33.13      -45.84    124.28 o 
 -12   4  10       76.35      -13.36    118.44 o 
 -11   4  10       44.34       64.33    116.75 o 
 -10   4  10        1.15      -97.91    106.59 o 
  -9   4  10     1436.84     1256.37    238.42 o 
  -8   4  10        9.21       81.64    115.95 o 
  -7   4  10      488.27      666.74    142.32 o 
  -6   4  10      773.56     1109.75    210.72 o 
  -5   4  10      335.23      270.86    104.85 o 
  -4   4  10        5.22      -63.95     67.30 o 
  -3   4  10      412.53      418.16     79.33 o 
  -2   4  10      300.11      491.75     83.91 o 
  -1   4  10     3882.75     3830.51    248.24 o 
   0   4  10     3017.11     3153.80    265.13 o 
   1   4  10       67.29     -100.76    104.64 o 
   2   4  10      334.50      163.85    177.85 o 
   3   4  10       77.08       24.63    116.32 o 
   4   4  10     2368.31     2588.33    324.75 o 
   5   4  10      641.28      948.31    166.69 o 
   6   4  10      458.90      415.68    150.19 o 
   7   4  10      703.21      635.69    203.40 o 
   8   4  10      334.99      425.84    160.69 o 
   9   4  10      820.96      969.74    212.13 o 
  10   4  10        3.82     -198.54    164.07 o 
  11   4  10       17.11     -114.38    171.54 o 
  12   4  10      226.65      493.84    195.67 o 
  13   4  10       14.59     -396.15    419.49 o 
  14   4  10        7.69      147.38    348.43 o 
 -21   5  10       26.26     -111.81    257.27 o 
 -20   5  10      116.79       25.25    324.46 o 
 -19   5  10      139.82      313.08    242.00 o 
 -18   5  10        0.03     -274.24    255.12 o 
 -17   5  10      405.40      416.49    220.26 o 
 -16   5  10       21.78      -53.01    192.49 o 
 -15   5  10      250.63      337.76    158.63 o 
 -14   5  10      229.70      352.72    177.17 o 
 -13   5  10       44.11       87.93    139.29 o 
 -12   5  10     2791.47     2714.15    544.49 o 
 -11   5  10      455.26      343.31    130.88 o 
 -10   5  10      319.41      172.87    123.36 o 
  -9   5  10       94.46       24.48    111.93 o 
  -8   5  10       70.82       91.34    109.79 o 
  -7   5  10      215.78      248.82    135.88 o 
  -6   5  10     1479.46     1759.45    215.97 o 
  -5   5  10     2023.58     2259.67    294.31 o 
  -4   5  10       14.00       89.20     92.64 o 
  -3   5  10       10.08      190.75     91.83 o 
  -2   5  10      418.59      394.86    112.44 o 
  -1   5  10       57.26       34.96    104.07 o 
   0   5  10     3371.50     3823.30    306.33 o 
   1   5  10      305.50      231.87    117.48 o 
   2   5  10      218.35      220.20    129.43 o 
   3   5  10     2026.00     1922.07    297.26 o 
   4   5  10      293.10      380.80    139.21 o 
   5   5  10     1393.34     1351.79    190.29 o 
   6   5  10      673.44      605.30    169.92 o 
   7   5  10       79.37     -161.35    182.65 o 
   8   5  10      345.24      395.30    168.47 o 
   9   5  10      862.00      993.45    198.52 o 
  10   5  10       23.00      -76.69    173.05 o 
  11   5  10      157.83      226.17    313.13 o 
  12   5  10      185.58       67.55    199.33 o 
  13   5  10        4.28      132.70    267.30 o 
  14   5  10       63.12     -603.55    402.37 o 
 -20   6  10       63.59      -46.00    254.01 o 
 -19   6  10      148.05      371.66    366.41 o 
 -18   6  10      130.79       97.54    243.03 o 
 -17   6  10      151.70     -102.90    220.26 o 
 -16   6  10      259.02       31.05    214.78 o 
 -15   6  10      527.60      474.37    174.35 o 
 -14   6  10      461.79      257.94    168.03 o 
 -13   6  10      132.75      149.82    150.03 o 
 -12   6  10     1077.88      882.56    244.78 o 
 -11   6  10        8.98       32.49    243.77 o 
 -10   6  10     2873.23     2945.86    260.57 o 
  -9   6  10       13.48       82.17    126.62 o 
  -8   6  10      109.88      114.75    125.02 o 
  -7   6  10     4204.90     4550.46    424.16 o 
  -6   6  10       36.14      -30.52    139.20 o 
  -5   6  10     1755.42     2005.22    265.50 o 
  -4   6  10       81.51      268.99    116.73 o 
  -3   6  10       33.21       12.02    158.70 o 
  -2   6  10     1604.08     1975.06    254.01 o 
  -1   6  10      752.33     1066.78    211.46 o 
   0   6  10      121.11      182.90    115.27 o 
   1   6  10        2.53      -70.00    123.53 o 
   2   6  10       80.53       56.09    136.04 o 
   3   6  10       36.36     -119.79    167.90 o 
   4   6  10       91.96      163.50    152.68 o 
   5   6  10      110.19      180.81    160.69 o 
   6   6  10      603.95      958.23    508.53 o 
   7   6  10      148.57      -76.99    196.05 o 
   8   6  10       13.07     -163.04    165.01 o 
   9   6  10        7.53     -153.64    188.58 o 
  10   6  10      423.93      379.01    198.01 o 
  11   6  10       97.61      252.47    272.05 o 
  12   6  10       43.05     -402.13    268.09 o 
  13   6  10        1.55     -413.54    275.69 o 
 -19   7  10        4.50     -217.34    269.67 o 
 -18   7  10       53.95      155.46    395.52 o 
 -17   7  10        4.07      -16.55    231.79 o 
 -16   7  10        6.45      -96.80    231.74 o 
 -15   7  10       26.56      195.67    224.30 o 
 -14   7  10      121.05       85.94    257.69 o 
 -13   7  10        5.01     -168.45    160.29 o 
 -12   7  10        0.89       14.36    148.71 o 
 -11   7  10       23.02      -31.09    148.95 o 
 -10   7  10       27.12       28.01    140.05 o 
  -9   7  10       56.92       68.52    144.85 o 
  -8   7  10      101.28      -32.52    138.45 o 
  -7   7  10      689.65      357.88    199.47 o 
  -6   7  10      480.66      308.17    141.49 o 
  -5   7  10      794.72      314.64    192.83 o 
  -4   7  10      380.80      314.24    182.14 o 
  -3   7  10      626.30     1040.55    219.89 o 
  -2   7  10      266.34      174.93    180.56 o 
  -1   7  10      118.31      -43.56    180.15 o 
   0   7  10      809.73      626.45    199.36 o 
   1   7  10       16.57     -263.36    175.57 o 
   2   7  10      444.05      228.98    178.91 o 
   3   7  10       57.12      -25.80    144.67 o 
   4   7  10       98.90       53.97    161.02 o 
   5   7  10      726.59      820.85    192.45 o 
   6   7  10      206.77       36.91    206.87 o 
   7   7  10       72.98        0.40    175.00 o 
   8   7  10       14.76     -332.88    243.13 o 
   9   7  10        6.33       19.27    526.50 o 
  10   7  10       90.91      275.90    514.52 o 
  11   7  10       46.38      -80.34    280.80 o 
 -17   8  10      144.43     -178.35    290.22 o 
 -16   8  10        1.03     -236.77    227.35 o 
 -15   8  10       22.98      272.94    295.36 o 
 -14   8  10      162.11       53.35    222.04 o 
 -13   8  10        8.95      -89.89    214.30 o 
 -12   8  10      152.28        9.04    168.85 o 
 -11   8  10       25.10       -8.60    161.03 o 
 -10   8  10      151.65      110.40    162.29 o 
  -9   8  10       12.78      -36.53    155.30 o 
  -8   8  10      258.29       82.08    189.24 o 
  -7   8  10       10.09     -189.64    249.13 o 
  -6   8  10       81.83      110.73    195.47 o 
  -5   8  10      811.78      854.14    222.70 o 
  -4   8  10       75.07       -2.70    197.66 o 
  -3   8  10       23.31       -2.29    198.19 o 
  -2   8  10      199.05      706.62    213.88 o 
  -1   8  10       22.84      210.39    195.51 o 
   0   8  10      207.68      439.21    213.51 o 
   1   8  10      663.26      943.76    233.97 o 
   2   8  10       19.93      -83.94    312.48 o 
   3   8  10        5.13       43.23    353.57 o 
   4   8  10        5.40     -116.73    440.04 o 
   5   8  10        2.40     -218.82    201.75 o 
   6   8  10       33.47     -208.89    335.59 o 
   7   8  10       34.21       71.69    375.83 o 
   8   8  10       37.28      -37.07    271.46 o 
   9   8  10       25.87     -222.01    273.99 o 
  10   8  10       14.51      110.13    655.78 o 
 -15   9  10        0.68     -152.71    244.56 o 
 -14   9  10      121.44      405.79    251.83 o 
 -13   9  10       57.36      260.26    228.16 o 
 -12   9  10      298.47      156.63    220.89 o 
 -11   9  10        0.40       16.60    205.98 o 
 -10   9  10       57.50     -129.83    174.51 o 
  -9   9  10       85.05      169.91    174.10 o 
  -8   9  10       18.54      167.80    309.91 o 
  -7   9  10      476.05      929.73    380.11 o 
  -6   9  10      220.93      117.49    271.39 o 
  -5   9  10      223.93      369.30    233.09 o 
  -4   9  10      429.90      565.34    235.72 o 
  -3   9  10       41.60      -99.96    224.77 o 
  -2   9  10       16.82      -48.60    212.29 o 
  -1   9  10       22.40     -212.28    212.64 o 
   0   9  10       68.19      220.07    217.48 o 
   1   9  10       43.44     -247.88    212.63 o 
   2   9  10       20.78     -215.75    206.92 o 
   3   9  10      262.18      537.63    419.49 o 
   6   9  10       57.14       47.94    388.67 o 
   7   9  10       37.22      883.50    441.75 o 
   8   9  10       46.06       35.96    417.78 o 
 -13  10  10        5.02      167.28    233.18 o 
 -12  10  10       13.24      113.98    250.19 o 
 -11  10  10      131.41       18.62    252.55 o 
 -10  10  10       13.33     -162.66    328.74 o 
  -8  10  10        1.03     -362.99    344.15 o 
  -7  10  10        7.27      136.73    246.95 o 
  -6  10  10       93.24     -281.01    221.02 o 
  -5  10  10       12.55     -260.02    241.98 o 
  -4  10  10       85.96      101.36    237.99 o 
  -3  10  10       25.04      118.21    239.02 o 
  -2  10  10      179.19      186.06    250.52 o 
  -1  10  10       45.46       67.16    245.91 o 
   0  10  10       38.45      -35.96    409.22 o 
   1  10  10       27.45     -107.87    407.51 o 
   5  10  10       63.81     -469.15    405.79 o 
  -8  11  10        7.51     -529.07    352.71 o 
  -7  11  10        0.83     -441.75    357.85 o 
  -6  11  10      112.77      633.97    390.38 o 
  -5  11  10       45.74     -413.91    292.79 o 
  -4  11  10        3.84     -135.06    257.38 o 
  -3  11  10        7.17        5.14    393.81 o 
  -2  11  10       45.50     -244.85    407.51 o 
  -1  11  10        2.09     -313.33    421.20 o 
   0  11  10       19.80      499.96    464.01 o 
 -23   1  11       53.84       35.22    287.53 o 
 -22   1  11       86.42     -376.26    250.84 o 
 -21   1  11       27.80       33.32    240.35 o 
 -20   1  11       22.32     -248.38    225.16 o 
 -19   1  11      163.87       39.35    204.25 o 
 -18   1  11       84.42     -122.04    146.86 o 
 -17   1  11      734.27      646.96    240.87 o 
 -16   1  11        7.84        2.84    131.28 o 
 -15   1  11      211.93      140.37    187.67 o 
 -14   1  11     2270.49     2342.79    214.70 o 
 -13   1  11       61.96      -52.26    115.23 o 
 -12   1  11      867.41      987.15    154.78 o 
 -11   1  11       14.77        8.73     70.74 o 
 -10   1  11       52.29       17.10     73.77 o 
  -9   1  11     8291.88     7835.93    539.62 o 
  -8   1  11     1913.33     2034.93    170.76 o 
  -7   1  11       50.71       42.24     59.55 o 
  -6   1  11     1621.38     1642.73    124.54 o 
  -5   1  11     1205.83     1195.27    103.08 o 
  -4   1  11     1843.53     1910.92    139.23 o 
  -3   1  11     3740.53     3511.15    224.45 o 
  -2   1  11     1180.44     1156.02    125.55 o 
  -1   1  11     5412.84     5145.89    317.34 o 
   0   1  11     4362.61     4021.06    259.39 o 
   1   1  11      289.02      233.03     80.67 o 
   2   1  11       95.46       73.93     78.30 o 
   3   1  11        1.36      -48.60     81.38 o 
   4   1  11      648.75      571.64    156.13 o 
   5   1  11     1558.29     1333.15    167.82 o 
   6   1  11       39.65      -89.43    126.76 o 
   7   1  11      687.11      826.29    209.29 o 
   8   1  11      219.74      326.52    196.03 o 
   9   1  11      289.80     -190.77    196.12 o 
  10   1  11       30.93       -0.89    201.66 o 
  11   1  11       61.49      -99.42    321.04 o 
  12   1  11       59.65      329.31    239.49 o 
  13   1  11       26.13      233.65    247.42 o 
  14   1  11       14.36       30.82    262.19 o 
  15   1  11       43.07      214.09    276.99 o 
 -23   2  11       24.50      376.69    378.40 o 
 -22   2  11       11.60     -505.50    416.07 o 
 -21   2  11       54.42     -258.40    214.04 o 
 -20   2  11       24.35       -4.77    169.37 o 
 -19   2  11      133.48      308.14    203.82 o 
 -18   2  11      126.62      144.32    159.25 o 
 -17   2  11        0.16      126.56    142.96 o 
 -16   2  11      144.33      120.99    133.50 o 
 -15   2  11      141.32      114.78    132.08 o 
 -14   2  11        1.55       38.59    123.31 o 
 -13   2  11      134.00       71.34    114.65 o 
 -12   2  11     1532.49     1676.62    172.81 o 
 -11   2  11      112.53       16.51    100.80 o 
 -10   2  11      159.19      293.36     98.90 o 
  -9   2  11      142.31      125.28     72.31 o 
  -8   2  11      471.24      635.55     98.11 o 
  -7   2  11     7162.80     6785.76    407.02 o 
  -6   2  11     1348.96     1202.43    106.32 o 
  -5   2  11     2834.23     3013.70    199.39 o 
  -4   2  11    11696.45    11433.41    669.66 o 
  -3   2  11      487.91      521.18     80.23 o 
  -2   2  11     3744.78     3185.31    312.80 o 
  -1   2  11       54.30      -47.81     68.35 o 
   0   2  11       23.89        1.42     97.62 o 
   1   2  11     3041.15     3149.42    270.31 o 
   2   2  11     2498.84     2472.98    378.28 o 
   3   2  11      665.07      741.22    138.72 o 
   4   2  11      242.24      276.40    159.58 o 
   5   2  11     5740.40     5529.35    549.11 o 
   6   2  11       27.16     -102.32    143.57 o 
   7   2  11      861.86     1027.87    222.96 o 
   8   2  11        0.21       28.46    170.46 o 
   9   2  11       32.77      218.72    212.92 o 
  10   2  11     1610.88     1405.33    272.97 o 
  11   2  11      436.99      231.31    234.46 o 
  12   2  11       69.62      113.73    241.34 o 
  13   2  11       15.74     -115.96    291.93 o 
  14   2  11        0.46      242.50    260.98 o 
  15   2  11      288.07      327.81    284.22 o 
 -23   3  11       63.81      255.12    414.35 o 
 -22   3  11        4.56     -172.34    253.72 o 
 -21   3  11       15.06      185.38    231.86 o 
 -20   3  11      138.14     -200.13    198.20 o 
 -19   3  11       40.07      -27.65    169.97 o 
 -18   3  11      200.06       55.07    167.72 o 
 -17   3  11      443.93      293.55    164.48 o 
 -16   3  11      165.74      182.27    217.71 o 
 -15   3  11      473.13      351.33    136.87 o 
 -14   3  11     1555.01     1614.60    180.74 o 
 -13   3  11      448.23      329.38    123.43 o 
 -12   3  11     2793.21     2520.72    229.83 o 
 -11   3  11      125.83      -12.58    109.13 o 
 -10   3  11       95.58      169.74    106.79 o 
  -9   3  11     2352.92     2416.20    231.71 o 
  -8   3  11     1054.56     1227.98    173.57 o 
  -7   3  11      807.85      678.05    106.34 o 
  -6   3  11        4.12       32.13     69.93 o 
  -5   3  11     3137.61     3310.54    217.64 o 
  -4   3  11     1129.56     1119.17    149.27 o 
  -3   3  11     1848.43     2124.78    209.80 o 
  -2   3  11      330.89      315.97     79.73 o 
  -1   3  11     1488.72     1594.32    133.32 o 
   0   3  11     6951.85     6894.38    489.96 o 
   1   3  11     1671.55     1874.11    187.27 o 
   2   3  11     2033.11     2045.26    200.17 o 
   3   3  11     2125.83     2133.27    213.15 o 
   4   3  11      400.63      560.83    140.32 o 
   5   3  11     2500.56     2661.65    248.29 o 
   6   3  11      676.18      840.63    171.09 o 
   7   3  11       37.27      113.65    191.94 o 
   8   3  11      427.76      418.13    157.73 o 
   9   3  11        1.82      118.72    162.49 o 
  10   3  11       30.67      195.06    285.08 o 
  11   3  11      190.15       19.40    264.54 o 
  12   3  11        2.33      102.78    401.51 o 
  13   3  11       17.03     -402.70    445.17 o 
  14   3  11        1.36       24.50    267.60 o 
 -22   4  11       38.91        1.67    267.79 o 
 -21   4  11       88.60      103.05    299.64 o 
 -20   4  11       46.19       54.64    529.07 o 
 -19   4  11        5.84      -30.60    183.30 o 
 -18   4  11       25.32       49.14    164.74 o 
 -17   4  11      351.64      404.62    222.49 o 
 -16   4  11      136.46      -31.24    151.51 o 
 -15   4  11      116.07       28.15    146.23 o 
 -14   4  11     1025.26     1110.78    173.60 o 
 -13   4  11     1827.42     1952.98    209.62 o 
 -12   4  11       66.17      -83.23    122.13 o 
 -11   4  11      187.80      209.83    123.03 o 
 -10   4  11     3675.15     4128.15    323.45 o 
  -9   4  11      685.59      609.99    123.08 o 
  -8   4  11     2459.23     2664.37    284.10 o 
  -7   4  11     1680.25     1553.28    165.74 o 
  -6   4  11      182.79      263.15    101.62 o 
  -5   4  11     3451.55     4101.15    304.20 o 
  -4   4  11     1574.55     1412.42    127.08 o 
  -3   4  11     1001.34     1218.46    141.67 o 
  -2   4  11      975.19      941.07    140.87 o 
  -1   4  11       17.23       13.62    107.16 o 
   0   4  11      256.87      176.15    115.23 o 
   1   4  11       44.25     -103.07    114.04 o 
   2   4  11        9.87      -28.98    121.20 o 
   3   4  11      101.62       59.68    127.18 o 
   4   4  11      406.88      376.75    146.92 o 
   5   4  11     2330.60     1824.31    363.00 o 
   6   4  11      858.35     1146.93    222.43 o 
   7   4  11       92.30     -165.79    188.89 o 
   8   4  11       14.45      -64.77    151.07 o 
   9   4  11       17.72      -75.57    173.59 o 
  10   4  11      245.02      341.17    180.73 o 
  11   4  11      516.69      212.60    218.80 o 
  12   4  11       14.77      320.58    251.92 o 
  13   4  11        7.57      -16.01    253.40 o 
  14   4  11       18.48      -47.99    266.86 o 
 -21   5  11        7.59      -16.45    257.02 o 
 -20   5  11       20.22      155.75    259.06 o 
 -19   5  11        0.09       27.01    226.99 o 
 -18   5  11        6.59     -200.96    217.92 o 
 -17   5  11       66.14     -168.38    160.96 o 
 -16   5  11        1.70       98.64    207.59 o 
 -15   5  11       40.74      -67.69    155.87 o 
 -14   5  11       77.52     -138.19    217.81 o 
 -13   5  11      124.10      178.92    146.24 o 
 -12   5  11      201.19      170.12    130.92 o 
 -11   5  11      475.24      359.12    139.91 o 
 -10   5  11       71.13       -0.03    122.36 o 
  -9   5  11      720.34      799.88    134.29 o 
  -8   5  11       18.79     -194.59    129.72 o 
  -7   5  11      470.07      489.09    118.36 o 
  -6   5  11     1976.00     1960.75    189.22 o 
  -5   5  11      633.96      610.61    111.76 o 
  -4   5  11     2668.16     2587.71    227.48 o 
  -3   5  11       60.74      -50.25    146.05 o 
  -2   5  11       61.81       40.48    109.92 o 
  -1   5  11      414.13      319.48    120.68 o 
   0   5  11      707.16      804.74    163.85 o 
   1   5  11     1303.57     1109.04    164.00 o 
   2   5  11      841.33      817.40    156.77 o 
   3   5  11     1735.01     1619.47    200.79 o 
   4   5  11      154.33      105.63    145.34 o 
   5   5  11      147.53      127.52    161.22 o 
   6   5  11      103.17      419.46    173.53 o 
   7   5  11      352.75      311.96    207.76 o 
   8   5  11     1119.85     1094.20    206.02 o 
   9   5  11      116.08     -253.33    170.89 o 
  10   5  11       53.62       52.01    188.82 o 
  11   5  11      145.65     -206.95    185.88 o 
  12   5  11      120.86        5.72    203.13 o 
  13   5  11      174.19      104.44    458.87 o 
 -20   6  11      289.91      375.70    279.02 o 
 -19   6  11      116.29      308.48    262.12 o 
 -18   6  11       13.99      159.18    239.11 o 
 -17   6  11      271.94      369.44    234.79 o 
 -16   6  11       17.23      164.42    182.52 o 
 -15   6  11      262.61      620.25    175.75 o 
 -14   6  11      231.64      257.17    167.88 o 
 -13   6  11       34.74       27.33    154.64 o 
 -12   6  11      278.48      254.60    155.58 o 
 -11   6  11      344.73      149.53    164.39 o 
 -10   6  11       16.49       39.43    136.16 o 
  -9   6  11       47.03     -111.36    130.58 o 
  -8   6  11      266.24      378.67    166.17 o 
  -7   6  11      239.18      417.01    138.61 o 
  -6   6  11       51.01      -91.15    120.35 o 
  -5   6  11      611.18      723.87    137.49 o 
  -4   6  11       23.38     -106.80    146.96 o 
  -3   6  11      206.41      107.32    172.82 o 
  -2   6  11      474.42      581.63    185.38 o 
  -1   6  11      112.00      272.94    173.18 o 
   0   6  11       10.20     -177.74    165.38 o 
   1   6  11      219.91      194.22    159.18 o 
   2   6  11      552.22      309.40    141.65 o 
   3   6  11     1555.19     1584.74    201.99 o 
   4   6  11      282.96      -23.30    152.93 o 
   5   6  11       26.17       71.41    166.52 o 
   6   6  11      243.27      -27.41    252.55 o 
   7   6  11      314.53      183.76    298.78 o 
   8   6  11      224.52       97.95    187.21 o 
   9   6  11        5.07     -131.45    189.01 o 
  10   6  11        5.92      147.39    200.55 o 
  11   6  11        2.13     -382.18    254.79 o 
  12   6  11        2.35      -35.37    588.14 o 
 -19   7  11       45.02      325.56    275.10 o 
 -18   7  11       49.75       96.67    252.73 o 
 -17   7  11      171.68      275.36    246.84 o 
 -16   7  11        6.72     -205.95    239.71 o 
 -15   7  11      220.45      135.90    222.14 o 
 -14   7  11       24.91     -242.95    171.05 o 
 -13   7  11       14.54      118.75    172.04 o 
 -12   7  11       26.20       85.77    154.58 o 
 -11   7  11        9.30       77.42    148.96 o 
 -10   7  11       38.54     -111.58    147.11 o 
  -9   7  11      182.01      279.58    182.13 o 
  -8   7  11       82.80      156.94    445.17 o 
  -7   7  11      499.87      758.61    159.51 o 
  -6   7  11       87.85      203.30    380.97 o 
  -5   7  11       51.69      151.28    189.40 o 
  -4   7  11      970.54     1176.20    231.73 o 
  -3   7  11      429.51      216.59    194.71 o 
  -2   7  11       48.35      -40.93    185.69 o 
  -1   7  11       67.36      104.12    190.88 o 
   0   7  11      112.54      185.78    177.23 o 
   1   7  11       20.67      -14.40    170.39 o 
   2   7  11       46.31       13.27    191.24 o 
   3   7  11        0.31       84.95    154.14 o 
   4   7  11       18.85       53.66    168.21 o 
   5   7  11       29.35      -26.42    174.75 o 
   6   7  11      116.34      102.06    207.58 o 
   7   7  11       15.09     -212.90    180.05 o 
   8   7  11      480.27      789.74    645.50 o 
   9   7  11      238.09       55.03    265.68 o 
  10   7  11        8.85       56.56    298.78 o 
  11   7  11       60.46      231.23    298.11 o 
 -17   8  11       74.01      322.82    257.10 o 
 -16   8  11       22.49       66.24    250.96 o 
 -15   8  11       15.42      128.88    222.70 o 
 -14   8  11      118.81      112.87    229.41 o 
 -13   8  11      293.55      182.27    220.31 o 
 -12   8  11      147.29      -21.38    173.03 o 
 -11   8  11        8.50     -155.49    162.52 o 
 -10   8  11       83.12     -117.84    157.30 o 
  -9   8  11       68.20      -30.61    192.87 o 
  -8   8  11      403.54      751.66    333.88 o 
  -7   8  11      230.24      449.91    226.01 o 
  -6   8  11       50.30       19.49    306.49 o 
  -5   8  11      704.67      737.92    491.40 o 
  -4   8  11      299.87      413.99    422.92 o 
  -3   8  11       55.78      103.50    214.68 o 
  -2   8  11       22.52       71.46    247.41 o 
  -1   8  11      237.52      514.54    220.86 o 
   0   8  11      694.08      719.46    232.34 o 
   1   8  11       86.24      -77.56    199.60 o 
   2   8  11      172.96      -32.58    205.83 o 
   3   8  11      220.94       40.24    217.79 o 
   4   8  11      306.66      152.68    224.20 o 
   5   8  11       49.49     -101.02    277.38 o 
   6   8  11      116.96       49.65    361.28 o 
   7   8  11      114.37      -67.16    264.37 o 
   8   8  11      242.39      531.30    290.83 o 
   9   8  11        4.77     -165.24    298.32 o 
 -15   9  11        2.20     -182.31    250.48 o 
 -14   9  11       38.12     -240.17    233.88 o 
 -13   9  11       36.65     -335.27    223.51 o 
 -12   9  11       64.48       38.50    267.10 o 
 -11   9  11        4.92      -35.75    180.04 o 
 -10   9  11        7.94       71.74    221.69 o 
  -9   9  11      324.82      563.32    374.97 o 
  -8   9  11      132.29      123.79    308.20 o 
  -7   9  11       14.32       79.99    236.62 o 
  -6   9  11       28.68     -134.73    230.52 o 
  -5   9  11        9.60      -96.28    234.00 o 
  -4   9  11      171.77      218.33    236.62 o 
  -3   9  11      175.20      145.56    367.27 o 
  -2   9  11        2.69      -18.45    312.48 o 
  -1   9  11       48.66      -80.96    259.40 o 
   0   9  11        2.08     -427.60    316.76 o 
   1   9  11      136.86     -130.94    276.52 o 
   2   9  11       28.63     -151.11    332.17 o 
   3   9  11       80.05       61.64    388.67 o 
   6   9  11       29.79     -373.26    371.55 o 
   7   9  11       12.29      318.47    429.76 o 
 -12  10  11       56.95      -85.83    250.85 o 
  -9  10  11       37.04      921.17    400.66 o 
  -8  10  11       14.37     -287.81    251.79 o 
  -7  10  11        0.17      108.52    389.53 o 
  -6  10  11       17.28      -11.98    256.70 o 
  -5  10  11       11.35       61.11    260.94 o 
  -4  10  11       16.57      -68.78    311.62 o 
  -3  10  11        9.26     -287.85    250.13 o 
  -2  10  11       43.92        8.63    250.89 o 
  -1  10  11        2.10      119.54    246.40 o 
   0  10  11        4.67      -61.64    402.37 o 
   1  10  11        8.06     -222.59    410.93 o 
   2  10  11       27.04      154.10    453.74 o 
  -6  11  11        6.38      -91.32    268.96 o 
  -5  11  11        0.75       59.49    379.25 o 
  -4  11  11       10.40     -179.02    281.55 o 
  -3  11  11        0.23      306.49    457.16 o 
  -2  11  11        6.45      246.56    453.74 o 
 -23   0  12        0.57      140.40    412.64 o 
 -22   0  12       27.71     -119.85    356.14 o 
 -21   0  12       65.72     -118.14    292.79 o 
 -20   0  12       73.90     -378.40    318.47 o 
 -19   0  12       90.38      -17.12    309.91 o 
 -18   0  12        7.31      126.70    297.92 o 
 -17   0  12      671.12      686.60    297.92 o 
 -16   0  12        9.76      -27.40    246.56 o 
 -15   0  12      264.36      131.04    150.98 o 
 -14   0  12       39.19     -189.86    214.03 o 
 -13   0  12      169.87      253.16    134.57 o 
 -12   0  12      245.64      179.78    195.19 o 
 -11   0  12      104.42      157.24    110.58 o 
 -10   0  12     3017.60     3167.06    395.52 o 
  -9   0  12       22.46       -0.11     98.25 o 
  -8   0  12      327.86      192.03    101.99 o 
  -7   0  12     9082.99     8263.57    693.69 o 
  -6   0  12      271.71       11.78     88.49 o 
  -5   0  12    10960.31    10212.47    851.13 o 
  -4   0  12     3332.96     3523.82    322.45 o 
  -3   0  12      758.34      825.01    133.18 o 
  -2   0  12    24445.58    23595.22   1932.30 o 
  -1   0  12       42.48       -9.04    105.52 o 
   0   0  12     9187.40     9250.50    782.10 o 
   1   0  12      576.30      592.39    143.83 o 
   2   0  12     4004.58     3802.67    991.37 o 
   3   0  12     4836.04     4995.13    451.32 o 
   4   0  12      979.56      751.13    192.62 o 
   5   0  12      505.12      857.82    279.09 o 
   6   0  12       87.60      162.66    227.72 o 
   7   0  12     2092.34     2133.41    417.78 o 
   8   0  12     1238.85     1030.75    344.15 o 
   9   0  12      196.05       23.97    301.35 o 
  10   0  12      193.22     -426.34    284.23 o 
  11   0  12      107.70      272.24    349.29 o 
  12   0  12     1165.23      499.96    376.69 o 
  13   0  12      434.52      351.00    378.40 o 
  14   0  12       35.80     -505.10    381.82 o 
 -23   1  12        1.39     -403.12    268.75 o 
 -22   1  12       22.18      -62.90    265.58 o 
 -21   1  12       73.24       17.85    232.19 o 
 -20   1  12      223.14     -171.14    228.82 o 
 -19   1  12        0.20     -404.63    475.99 o 
 -18   1  12      217.47      261.18    220.83 o 
 -17   1  12      321.11      185.50    152.90 o 
 -16   1  12      655.14     1098.33    240.72 o 
 -15   1  12     1825.81     1924.02    290.22 o 
 -14   1  12        1.03       19.34    164.94 o 
 -13   1  12      136.74      178.56    112.34 o 
 -12   1  12     1913.99     2012.45    204.56 o 
 -11   1  12      518.38      423.30     99.34 o 
 -10   1  12     1960.65     1908.47    145.56 o 
  -9   1  12      199.62      367.25     74.95 o 
  -8   1  12       78.16      178.82     68.32 o 
  -7   1  12     1132.31     1242.29    111.95 o 
  -6   1  12       27.95      -14.47     61.56 o 
  -5   1  12     3108.38     2947.32    216.49 o 
  -4   1  12      172.79      285.91     76.12 o 
  -3   1  12     5502.65     5738.10    351.61 o 
  -2   1  12      723.67      818.63     96.77 o 
  -1   1  12      368.75      374.01     83.45 o 
   0   1  12      953.25      966.30    110.77 o 
   1   1  12     1435.43     1453.66    135.45 o 
   2   1  12     5551.27     5441.73    337.26 o 
   3   1  12     1995.07     2513.67    229.44 o 
   4   1  12     1401.60     1309.38    171.33 o 
   5   1  12      978.05     1051.05    276.39 o 
   6   1  12       34.05     -128.83    178.88 o 
   7   1  12     1984.45     1691.82    264.07 o 
   8   1  12     1021.63      959.33    235.75 o 
   9   1  12      232.84      245.09    236.28 o 
  10   1  12        7.51      252.44    332.17 o 
  11   1  12        0.58     -215.92    233.04 o 
  12   1  12       90.64       37.41    246.27 o 
  13   1  12        5.25       42.79    268.93 o 
  14   1  12       62.50      267.50    291.66 o 
 -23   2  12        0.16     -378.57    252.38 o 
 -22   2  12        0.90     -349.86    233.24 o 
 -21   2  12       28.87       95.11    261.95 o 
 -20   2  12       25.94     -246.14    342.44 o 
 -19   2  12      146.27      170.56    169.53 o 
 -18   2  12       28.76      -37.86    158.89 o 
 -17   2  12      116.19      134.67    154.61 o 
 -16   2  12      193.37      207.82    143.11 o 
 -15   2  12      169.22      151.78    193.17 o 
 -14   2  12      396.68      274.35    131.24 o 
 -13   2  12      976.38     1030.60    152.97 o 
 -12   2  12     1323.42     1465.77    167.19 o 
 -11   2  12      906.46      901.46    130.80 o 
 -10   2  12      556.59      521.39    143.59 o 
  -9   2  12      126.76      186.12     73.71 o 
  -8   2  12     2089.55     2221.99    160.67 o 
  -7   2  12     1720.03     1628.30    133.00 o 
  -6   2  12     2062.55     2268.63    164.49 o 
  -5   2  12     1675.72     1792.77    139.80 o 
  -4   2  12      210.43      269.83     78.18 o 
  -3   2  12     1490.51     1838.53    143.63 o 
  -2   2  12     2485.22     2657.11    189.43 o 
  -1   2  12       43.76       15.44     76.76 o 
   0   2  12     1306.63     1151.51    118.68 o 
   1   2  12       58.19      -27.06    106.27 o 
   2   2  12        2.51      -85.73    114.69 o 
   3   2  12      659.21      602.02    294.36 o 
   4   2  12       17.64     -101.92    123.61 o 
   5   2  12       27.51     -195.14    130.10 o 
   6   2  12      121.91       43.73    147.49 o 
   7   2  12        1.84       21.92    199.67 o 
   8   2  12       76.92     -150.98    200.30 o 
   9   2  12        5.02      -91.54    216.71 o 
  10   2  12       42.23     -114.03    237.14 o 
  11   2  12        8.84       12.06    237.88 o 
  12   2  12      202.98     -113.69    244.71 o 
  13   2  12      190.44      538.34    278.15 o 
  14   2  12       13.00      233.71    285.14 o 
 -22   3  12        0.02       31.04    256.35 o 
 -21   3  12        0.29     -233.15    220.28 o 
 -20   3  12       94.72     -274.71    183.14 o 
 -19   3  12        1.88        1.44    173.03 o 
 -18   3  12      129.93     -267.94    178.63 o 
 -17   3  12       97.36      293.70    159.88 o 
 -16   3  12        1.73      158.31    149.76 o 
 -15   3  12       44.68      -32.61    135.88 o 
 -14   3  12       78.13      206.89    126.17 o 
 -13   3  12       89.32      111.53    127.89 o 
 -12   3  12     1079.99     1074.66    158.06 o 
 -11   3  12      220.17      164.63    118.02 o 
 -10   3  12       49.14       43.60    130.82 o 
  -9   3  12     1266.99     1614.92    270.53 o 
  -8   3  12        5.89        6.08     93.10 o 
  -7   3  12     3452.51     3549.32    324.45 o 
  -6   3  12      179.68      217.68     86.74 o 
  -5   3  12       59.02       52.77    109.98 o 
  -4   3  12     2825.27     2880.65    200.03 o 
  -3   3  12       48.85      -50.14     81.66 o 
  -2   3  12     2502.19     2572.38    188.25 o 
  -1   3  12       31.31      122.94    107.32 o 
   0   3  12     1285.89     1293.54    203.19 o 
   1   3  12     2731.91     3253.11    369.29 o 
   2   3  12        6.67      -17.40    150.47 o 
   3   3  12     1068.52     1292.80    177.49 o 
   4   3  12       27.90     -133.24    143.60 o 
   5   3  12      962.62     1045.07    182.32 o 
   6   3  12      369.43      153.45    158.99 o 
   7   3  12       52.87     -215.72    193.53 o 
   8   3  12      757.49      720.13    177.56 o 
   9   3  12      464.00      246.24    280.80 o 
  10   3  12        4.56      -17.50    234.27 o 
  11   3  12       76.27      273.10    254.75 o 
  12   3  12       94.64     -190.75    251.57 o 
  13   3  12      130.33      178.31    269.18 o 
 -22   4  12       93.30      319.72    273.27 o 
 -21   4  12       34.30      113.79    248.19 o 
 -20   4  12        8.08      -47.20    185.23 o 
 -19   4  12       44.00     -189.20    180.80 o 
 -18   4  12      181.84      164.34    256.28 o 
 -17   4  12      305.73      436.07    177.29 o 
 -16   4  12        3.23      -19.42    170.57 o 
 -15   4  12      252.55      156.53    153.45 o 
 -14   4  12      139.18      156.34    147.79 o 
 -13   4  12       18.13      -79.65    218.54 o 
 -12   4  12      200.35      244.26    147.04 o 
 -11   4  12      249.13      326.27    123.38 o 
 -10   4  12      206.85      114.30    117.68 o 
  -9   4  12      201.14       21.40    139.46 o 
  -8   4  12        2.77     -148.84     99.22 o 
  -7   4  12     1361.87     1613.73    171.56 o 
  -6   4  12      339.16      145.66    103.68 o 
  -5   4  12      171.63      -22.51     99.53 o 
  -4   4  12       23.31     -118.04     86.71 o 
  -3   4  12       92.16     -109.83     81.11 o 
  -2   4  12      876.18     1089.77    151.04 o 
  -1   4  12     1745.55     1631.73    182.73 o 
   0   4  12      150.47      222.36    130.00 o 
   1   4  12      314.96      402.19    136.44 o 
   2   4  12     2008.27     2035.77    214.84 o 
   3   4  12      245.46      225.49    149.60 o 
   4   4  12     1347.54     1523.11    204.99 o 
   5   4  12      394.30      473.89    167.16 o 
   6   4  12        8.46     -138.22    158.43 o 
   7   4  12     1176.45      999.82    252.86 o 
   8   4  12        8.91       93.37    171.05 o 
   9   4  12       23.22      110.87    182.50 o 
  10   4  12       66.59      281.91    231.51 o 
  11   4  12       72.35      228.77    319.33 o 
  12   4  12        3.46     -263.87    252.12 o 
  13   4  12      160.17       77.73    270.70 o 
 -21   5  12       23.75      111.92    252.68 o 
 -20   5  12        3.18      139.01    246.11 o 
 -19   5  12        3.04      330.08    270.53 o 
 -18   5  12      179.35      438.36    189.80 o 
 -17   5  12       87.38      332.93    180.22 o 
 -16   5  12       43.92     -101.00    161.11 o 
 -15   5  12       11.81     -147.19    155.40 o 
 -14   5  12        6.33       14.53    147.59 o 
 -13   5  12      545.85      458.38    153.81 o 
 -12   5  12      177.21      445.21    153.77 o 
 -11   5  12      232.26       98.85    125.96 o 
 -10   5  12       12.13     -188.47    125.65 o 
  -9   5  12      141.42      216.98    191.77 o 
  -8   5  12        6.54      -11.92    160.60 o 
  -7   5  12     1949.93     1967.09    238.86 o 
  -6   5  12      978.12     1243.91    273.82 o 
  -5   5  12     1043.49     1201.42    156.16 o 
  -4   5  12      433.83      528.58    176.66 o 
  -3   5  12     1114.18     1141.44    208.19 o 
  -2   5  12       47.10      -87.17    140.08 o 
  -1   5  12      954.19     1301.98    169.40 o 
   0   5  12      108.38      124.48    138.58 o 
   1   5  12      302.96      228.96    141.17 o 
   2   5  12     1669.95     1755.60    211.77 o 
   3   5  12       79.67      -89.79    150.75 o 
   4   5  12       14.42      124.96    152.63 o 
   5   5  12       63.13      -17.81    195.57 o 
   6   5  12       82.10      202.81    173.10 o 
   7   5  12       42.52       78.45    227.72 o 
   8   5  12      247.02      254.04    185.02 o 
   9   5  12       75.32      117.14    195.50 o 
  10   5  12       34.20     -208.09    292.40 o 
  11   5  12       15.92     -154.37    206.92 o 
  12   5  12       38.13      197.24    585.58 o 
 -20   6  12       30.98      156.10    268.65 o 
 -19   6  12       66.52      619.27    264.07 o 
 -18   6  12       44.10      -49.22    233.63 o 
 -17   6  12       47.90      112.09    186.10 o 
 -16   6  12      299.91      563.29    189.41 o 
 -15   6  12       73.32     -165.58    168.77 o 
 -14   6  12       15.58      -82.53    164.24 o 
 -13   6  12      211.21      409.88    166.83 o 
 -12   6  12       11.28       65.95    159.62 o 
 -11   6  12     1321.07     1530.51    199.40 o 
 -10   6  12        1.82      247.83    145.39 o 
  -9   6  12       27.87       -7.15    227.72 o 
  -8   6  12      793.45     1001.02    166.18 o 
  -7   6  12      851.83      914.59    206.97 o 
  -6   6  12      396.77      439.64    129.60 o 
  -5   6  12      634.40      734.57    585.58 o 
  -4   6  12        8.85      100.81    261.97 o 
  -3   6  12     1433.06     1046.08    219.62 o 
  -2   6  12     1160.65     1208.77    286.79 o 
  -1   6  12        1.93      -39.14    180.02 o 
   0   6  12       48.41      -41.06    182.25 o 
   1   6  12       10.37       24.12    146.61 o 
   2   6  12       30.11     -119.01    153.06 o 
   3   6  12       86.44       12.08    170.33 o 
   4   6  12      592.19      212.61    210.19 o 
   5   6  12      500.26      599.04    279.33 o 
   6   6  12        3.37      218.14    235.43 o 
   7   6  12      100.55      186.67    234.43 o 
   8   6  12       56.39     -103.77    258.53 o 
   9   6  12       36.87       41.31    193.14 o 
  10   6  12      253.45       98.77    363.34 o 
  11   6  12       20.62      262.47    333.02 o 
 -19   7  12        3.80       30.84    249.31 o 
 -18   7  12        6.97     -362.90    241.93 o 
 -17   7  12       26.89     -298.10    234.79 o 
 -16   7  12        0.46       54.07    231.85 o 
 -15   7  12        0.64      -42.38    181.56 o 
 -14   7  12       51.23     -248.46    165.64 o 
 -13   7  12       33.42     -135.74    187.55 o 
 -12   7  12        9.62      -61.92    160.29 o 
 -11   7  12      447.33      280.94    163.67 o 
 -10   7  12       45.20      -31.33    191.77 o 
  -9   7  12      103.93      168.61    191.94 o 
  -8   7  12       63.65        3.12    147.32 o 
  -7   7  12        7.97     -111.60    197.62 o 
  -6   7  12       74.18      129.87    209.47 o 
  -5   7  12        1.17       32.86    193.67 o 
  -4   7  12     1372.99      719.88    253.41 o 
  -3   7  12      271.62      316.85    204.46 o 
  -2   7  12      714.86      978.74    232.64 o 
  -1   7  12      697.02      635.61    216.90 o 
   0   7  12       58.02        6.01    200.98 o 
   1   7  12       89.51      243.40    210.60 o 
   2   7  12      165.51      189.73    265.39 o 
   3   7  12      187.38      180.19    221.25 o 
   4   7  12      247.23        2.28    182.83 o 
   5   7  12      475.95      532.05    197.31 o 
   6   7  12        0.95     -142.81    222.92 o 
   7   7  12       54.86     -367.27    244.85 o 
   8   7  12      107.47       34.43    201.61 o 
   9   7  12        6.59     -412.35    274.90 o 
  10   7  12      111.24      270.26    321.90 o 
 -17   8  12        0.10      153.42    264.19 o 
 -16   8  12        7.65     -449.64    318.47 o 
 -15   8  12       52.97      -81.68    233.52 o 
 -14   8  12       96.19      240.81    230.00 o 
 -13   8  12       13.71      147.42    187.38 o 
 -12   8  12       17.85     -219.88    225.36 o 
 -11   8  12       11.67     -148.17    169.48 o 
 -10   8  12       51.27      -86.13    203.16 o 
  -9   8  12       48.13       -1.71    339.02 o 
  -8   8  12       62.35       20.45    230.45 o 
  -7   8  12       34.71       48.69    221.59 o 
  -6   8  12       10.56       34.22    215.20 o 
  -5   8  12       43.46      272.27    264.54 o 
  -4   8  12      138.41     -317.56    211.71 o 
  -3   8  12        4.03       72.10    220.26 o 
  -2   8  12        8.43      -53.78    244.85 o 
  -1   8  12       70.04     -142.02    211.32 o 
   0   8  12      430.07      323.54    228.27 o 
   1   8  12      805.16      898.61    274.81 o 
   2   8  12       22.19       24.55    313.33 o 
   3   8  12        7.94       75.11    223.80 o 
   4   8  12       20.90      -67.89    239.83 o 
   5   8  12      191.18      236.28    308.20 o 
   7   8  12       40.61     -358.18    260.36 o 
   8   8  12        2.31     -319.75    308.20 o 
 -15   9  12       79.79     -284.22    345.01 o 
 -14   9  12        8.24       93.77    222.49 o 
 -13   9  12      128.53      -32.78    236.85 o 
 -12   9  12       13.99      -24.70    217.35 o 
 -11   9  12       17.41       80.59    219.40 o 
 -10   9  12      360.76      130.13    354.43 o 
  -9   9  12       27.35        8.72    331.31 o 
  -8   9  12      115.65      -42.79    245.94 o 
  -7   9  12       29.37      340.10    272.24 o 
  -6   9  12       34.96      -66.21    249.56 o 
  -5   9  12      346.67      560.79    264.25 o 
  -4   9  12       60.34      150.76    252.22 o 
  -3   9  12       41.96     -276.26    221.40 o 
  -2   9  12       63.16      -61.04    239.70 o 
  -1   9  12        6.40      155.92    246.34 o 
   0   9  12        8.96     -345.83    398.09 o 
   1   9  12       40.80     -304.39    234.08 o 
   2   9  12       39.99       10.84    248.78 o 
   3   9  12       13.28     -124.13    248.06 o 
   6   9  12       38.39      135.26    417.78 o 
 -10  10  12       25.42     -308.20    373.26 o 
  -9  10  12        9.30     -128.87    266.35 o 
  -8  10  12       91.48     -127.05    609.55 o 
  -7  10  12       14.72       89.14    434.90 o 
  -6  10  12       27.66      456.48    287.92 o 
  -5  10  12       74.50       65.46    262.53 o 
  -4  10  12       11.68     -228.25    260.94 o 
  -3  10  12       37.18     -364.48    260.94 o 
  -2  10  12       45.33     -382.44    254.96 o 
  -1  10  12        0.08     -365.16    257.52 o 
   0  10  12       25.09      -38.27    269.05 o 
   1  10  12      165.53      292.79    446.89 o 
   2  10  12       14.19      780.77    496.54 o 
 -23   1  13        7.09      155.85    292.39 o 
 -22   1  13        6.77     -282.73    269.28 o 
 -21   1  13        5.31      105.91    256.66 o 
 -20   1  13       68.08       87.28    232.08 o 
 -19   1  13        5.43      192.65    228.58 o 
 -18   1  13      223.61      123.28    211.37 o 
 -17   1  13        7.55       47.95    195.73 o 
 -16   1  13        2.13      -41.49    138.92 o 
 -15   1  13      647.52      928.55    186.33 o 
 -14   1  13      108.53        5.91    120.46 o 
 -13   1  13      300.23       96.76    220.87 o 
 -12   1  13       75.66      156.60    145.76 o 
 -11   1  13        9.30       95.21     89.46 o 
 -10   1  13     3958.46     3917.57    257.15 o 
  -9   1  13      276.17      226.01     78.97 o 
  -8   1  13     1101.07     1116.63    106.01 o 
  -7   1  13       29.67      138.06     94.16 o 
  -6   1  13      382.13      288.97     77.72 o 
  -5   1  13      547.51      587.22     87.34 o 
  -4   1  13      590.66      544.75     88.57 o 
  -3   1  13      211.38      258.05     85.29 o 
  -2   1  13     1438.17     1467.22    132.32 o 
  -1   1  13     1976.39     1992.31    161.30 o 
   0   1  13      547.59      469.86     98.69 o 
   1   1  13      111.58      246.41     93.83 o 
   2   1  13      101.32      -34.82    113.08 o 
   3   1  13      261.03      319.61    131.90 o 
   4   1  13      361.53      533.23    147.18 o 
   5   1  13      358.13      144.72    190.04 o 
   6   1  13      145.39      214.12    201.92 o 
   7   1  13        1.27      107.44    200.37 o 
   8   1  13       72.39       95.44    208.26 o 
   9   1  13        6.46      -49.69    213.48 o 
  10   1  13        9.16      119.23    243.85 o 
  11   1  13      142.45      -44.86    255.32 o 
  12   1  13        1.65      365.43    270.91 o 
  13   1  13        4.07      201.61    279.02 o 
 -23   2  13        8.17     -372.47    250.54 o 
 -22   2  13       50.66     -292.49    268.31 o 
 -21   2  13        3.00     -286.87    319.33 o 
 -20   2  13      111.26      274.66    224.06 o 
 -19   2  13       42.96      210.28    169.10 o 
 -18   2  13       20.53      -36.71    162.15 o 
 -17   2  13        9.24      -75.39    149.95 o 
 -16   2  13      240.57       26.53    141.85 o 
 -15   2  13       99.23      113.27    133.56 o 
 -14   2  13        9.31     -184.63    123.09 o 
 -13   2  13       77.72      136.72    125.91 o 
 -12   2  13       61.33      215.37    126.85 o 
 -11   2  13      468.50      450.75    155.39 o 
 -10   2  13      357.53      463.36    115.06 o 
  -9   2  13      298.75      386.19    110.05 o 
  -8   2  13      165.49      120.27     76.96 o 
  -7   2  13      603.78      577.79     88.80 o 
  -6   2  13     1704.39     1983.30    151.70 o 
  -5   2  13     5323.95     5227.59    372.99 o 
  -4   2  13     2463.03     2336.18    226.13 o 
  -3   2  13       37.71       31.34     78.12 o 
  -2   2  13      526.98      447.27     89.66 o 
  -1   2  13      355.79      466.11     94.76 o 
   0   2  13     1960.85     2168.81    283.98 o 
   1   2  13     3857.85     3827.14    307.62 o 
   2   2  13      108.22       -1.12    125.18 o 
   3   2  13      527.04      593.95    150.45 o 
   4   2  13     1863.02     2183.09    227.43 o 
   5   2  13       55.20       88.94    147.00 o 
   6   2  13      182.33      223.19    159.67 o 
   7   2  13      183.29       -9.04    230.29 o 
   8   2  13       38.18      216.33    229.95 o 
   9   2  13     1496.51     1858.75    532.50 o 
  10   2  13      492.47      723.29    270.54 o 
  11   2  13        0.45     -147.39    250.96 o 
  12   2  13       55.33      -78.21    256.66 o 
  13   2  13        0.73      -53.88    524.79 o 
 -22   3  13       10.15     -198.19    276.41 o 
 -21   3  13       20.87     -188.11    198.22 o 
 -20   3  13       86.30     -245.56    180.72 o 
 -19   3  13      117.80      221.04    175.92 o 
 -18   3  13      107.22      179.85    177.83 o 
 -17   3  13       52.15       89.88    162.63 o 
 -16   3  13        3.41     -108.64    149.18 o 
 -15   3  13      819.95     1010.59    178.74 o 
 -14   3  13        7.84      -72.54    131.08 o 
 -13   3  13      650.60      560.06    146.62 o 
 -12   3  13       15.24      -89.16    122.82 o 
 -11   3  13      311.11      331.72    158.63 o 
 -10   3  13     4514.04     4057.93    317.12 o 
  -9   3  13      904.18      827.62    129.59 o 
  -8   3  13      214.70      310.90    111.72 o 
  -7   3  13        6.29      -96.94     94.53 o 
  -6   3  13      640.44      675.82     97.64 o 
  -5   3  13      379.39      335.99     88.88 o 
  -4   3  13      260.53      215.11     85.03 o 
  -3   3  13       80.97      -33.29     84.07 o 
  -2   3  13       18.43      -40.75     85.12 o 
  -1   3  13     1337.80     1538.91    172.03 o 
   0   3  13     3149.25     2948.17    258.59 o 
   1   3  13        2.64      130.72    128.59 o 
   2   3  13       12.51      126.95    160.28 o 
   3   3  13       56.21      -26.73    141.11 o 
   4   3  13      312.36      378.98    153.69 o 
   5   3  13     3212.69     4081.54    348.49 o 
   6   3  13      207.32      120.35    166.22 o 
   7   3  13        3.73      147.82    222.52 o 
   8   3  13        0.87       21.20    227.93 o 
   9   3  13        0.37      100.38    234.84 o 
  10   3  13      385.17       82.33    386.96 o 
  11   3  13        9.26     -377.36    251.57 o 
  12   3  13        0.52      -20.01    528.22 o 
  13   3  13       44.36      -58.96    283.28 o 
 -22   4  13       11.41      -66.59    255.72 o 
 -21   4  13        4.91     -221.78    208.59 o 
 -20   4  13        8.95     -101.51    190.37 o 
 -19   4  13       41.26       66.35    181.66 o 
 -18   4  13      102.36      -31.79    178.01 o 
 -17   4  13      360.11       52.85    160.19 o 
 -16   4  13       29.84      -45.58    158.37 o 
 -15   4  13      285.46       75.77    155.11 o 
 -14   4  13      680.77      717.35    165.40 o 
 -13   4  13       62.06     -145.34    138.53 o 
 -12   4  13      587.48      528.22    143.73 o 
 -11   4  13      128.96      295.57    176.36 o 
 -10   4  13      914.09      984.63    192.27 o 
  -9   4  13      404.46      462.27    290.57 o 
  -8   4  13      435.21      334.49    118.06 o 
  -7   4  13     1058.85     1385.78    159.14 o 
  -6   4  13     2946.11     3635.64    303.34 o 
  -5   4  13     1665.65     1912.15    187.86 o 
  -4   4  13       13.66      -38.19    100.79 o 
  -3   4  13      328.19      173.26    121.66 o 
  -2   4  13       83.77      -88.77    117.48 o 
  -1   4  13      439.69      720.48    146.90 o 
   0   4  13      788.34      712.98    156.02 o 
   1   4  13      929.91      879.77    166.75 o 
   2   4  13      115.30      144.67    147.76 o 
   3   4  13        5.56      -38.16    145.64 o 
   4   4  13      316.87      261.47    165.35 o 
   5   4  13      110.56       70.38    168.73 o 
   6   4  13      157.95      225.27    175.36 o 
   7   4  13        7.48      101.88    276.52 o 
   8   4  13      128.59      291.79    232.78 o 
   9   4  13      330.72      459.30    190.63 o 
  10   4  13      128.93      245.72    267.96 o 
  11   4  13      154.41      255.63    271.76 o 
  12   4  13        1.13      -48.36    271.06 o 
 -21   5  13       33.68      276.50    254.04 o 
 -20   5  13       12.17     -249.52    245.48 o 
 -19   5  13       15.32       -6.66    186.95 o 
 -18   5  13        0.40       65.30    193.45 o 
 -17   5  13        5.63       33.41    177.94 o 
 -16   5  13       52.40       55.20    169.19 o 
 -15   5  13       12.23      -52.55    160.06 o 
 -14   5  13       51.59       60.36    155.34 o 
 -13   5  13        6.92     -116.20    146.89 o 
 -12   5  13      960.91      961.67    240.67 o 
 -11   5  13      165.75      303.81    409.22 o 
 -10   5  13        1.55      -25.85    160.43 o 
  -9   5  13        1.13      -47.32    127.50 o 
  -8   5  13       13.97       71.65    122.47 o 
  -7   5  13     2462.22     2583.47    233.35 o 
  -6   5  13       41.21      120.76    147.90 o 
  -5   5  13      527.47      725.32    137.86 o 
  -4   5  13      221.53      372.93    177.12 o 
  -3   5  13        1.44       81.06    169.63 o 
  -2   5  13     2935.42     2924.27    329.04 o 
  -1   5  13       22.31      -22.77    131.47 o 
   0   5  13      331.80      400.40    168.35 o 
   1   5  13        3.85     -153.35    143.82 o 
   2   5  13       94.44      198.18    154.89 o 
   3   5  13      364.50      496.99    189.57 o 
   4   5  13        0.81      146.14    164.74 o 
   5   5  13      394.86      386.20    182.50 o 
   6   5  13       79.49     -153.94    188.51 o 
   7   5  13      197.16     -146.45    228.96 o 
   8   5  13      215.65       33.74    261.23 o 
   9   5  13        3.26      -38.43    199.54 o 
  10   5  13      535.58     1009.92    232.93 o 
  11   5  13        8.02      275.53    371.55 o 
 -20   6  13        7.49      -77.68    231.17 o 
 -19   6  13       10.96     -154.22    257.67 o 
 -18   6  13       55.04       57.53    234.54 o 
 -17   6  13       74.44      -87.35    182.27 o 
 -16   6  13       21.04     -231.47    178.89 o 
 -15   6  13       38.24       56.68    175.44 o 
 -14   6  13      134.20      158.90    169.14 o 
 -13   6  13      154.16      410.75    167.70 o 
 -12   6  13      360.34      264.29    191.44 o 
 -11   6  13      100.09      348.72    192.54 o 
 -10   6  13       50.61        8.75    202.90 o 
  -9   6  13      112.10       75.68    180.07 o 
  -8   6  13        4.99      106.54    138.00 o 
  -7   6  13       33.77     -153.01    132.07 o 
  -6   6  13        2.97     -116.84    189.90 o 
  -5   6  13      278.68       81.41    291.08 o 
  -4   6  13        2.00      -75.47    232.00 o 
  -3   6  13      330.64      318.57    198.37 o 
  -2   6  13      498.41      629.21    206.00 o 
  -1   6  13       23.11      209.00    193.76 o 
   0   6  13        6.51       13.27    245.70 o 
   1   6  13       61.98      338.80    208.01 o 
   2   6  13      458.40      713.94    188.86 o 
   3   6  13       93.55        6.17    170.60 o 
   4   6  13      122.51     -205.47    174.80 o 
   5   6  13       26.51      -80.37    265.57 o 
   6   6  13       26.73     -278.41    185.61 o 
   7   6  13      171.98       59.82    231.48 o 
   8   6  13       32.80     -275.61    195.01 o 
   9   6  13      159.05      224.20    227.64 o 
  10   6  13        1.29      135.63    216.29 o 
 -18   7  13       19.45       58.14    259.40 o 
 -17   7  13       21.03     -192.78    238.43 o 
 -16   7  13       46.88      -42.06    197.15 o 
 -15   7  13        2.55     -238.10    269.21 o 
 -14   7  13      134.09      148.69    184.79 o 
 -13   7  13      109.65       38.62    185.42 o 
 -12   7  13      356.02      179.24    174.87 o 
 -11   7  13       59.06      -68.37    249.13 o 
 -10   7  13      118.29      -66.94    426.34 o 
  -9   7  13       59.45      276.99    161.06 o 
  -8   7  13      296.27      386.37    230.50 o 
  -7   7  13      347.16      831.45    239.49 o 
  -6   7  13      154.54      249.76    221.87 o 
  -5   7  13       45.38       86.38    209.19 o 
  -4   7  13       73.52      117.98    336.45 o 
  -3   7  13      292.68      478.96    217.62 o 
  -2   7  13      608.60      877.54    240.37 o 
  -1   7  13      196.85     -154.52    192.46 o 
   0   7  13      124.26      126.40    216.71 o 
   1   7  13      257.16      136.39    288.51 o 
   2   7  13       11.32       27.54    272.24 o 
   3   7  13        5.30     -233.61    221.31 o 
   4   7  13        5.82      -14.25    190.07 o 
   5   7  13      175.73      335.30    202.95 o 
   6   7  13       21.44       56.21    243.13 o 
   7   7  13       82.73      -84.16    257.69 o 
   8   7  13      121.33     -123.85    213.27 o 
   9   7  13       26.98     -216.93    296.67 o 
 -17   8  13        6.17      -32.46    279.09 o 
 -16   8  13       48.32      -54.69    251.22 o 
 -15   8  13       36.45     -158.33    232.95 o 
 -14   8  13      380.01      479.27    206.95 o 
 -13   8  13        0.21       89.72    189.91 o 
 -12   8  13        4.27      312.66    241.42 o 
 -11   8  13       99.17       22.86    268.82 o 
 -10   8  13        0.12      -18.60    239.50 o 
  -9   8  13      453.10      488.81    258.93 o 
  -8   8  13       17.79      381.46    243.13 o 
  -7   8  13       14.82      -15.81    239.11 o 
  -6   8  13      297.14     -136.97    233.86 o 
  -5   8  13       22.91     -246.88    220.93 o 
  -4   8  13        2.08     -198.14    229.88 o 
  -3   8  13       49.88     -256.38    209.40 o 
  -2   8  13      198.11      279.71    237.38 o 
  -1   8  13       82.40      -73.40    232.03 o 
   0   8  13      109.76      161.13    240.57 o 
   1   8  13      109.90      445.48    252.19 o 
   2   8  13       82.40     -116.36    233.58 o 
   3   8  13      197.58      154.29    231.09 o 
   4   8  13       40.06     -123.40    255.05 o 
   5   8  13        3.40       44.52    320.18 o 
   7   8  13      117.62     -268.82    378.40 o 
 -14   9  13        4.00       26.14    247.13 o 
 -13   9  13       13.70      113.01    330.46 o 
 -12   9  13        2.37     -217.61    239.84 o 
 -11   9  13        0.18      152.39    409.22 o 
 -10   9  13      135.38      197.97    384.39 o 
  -9   9  13       47.96     -214.79    302.20 o 
  -8   9  13       22.78     -418.41    558.18 o 
  -7   9  13       90.91     -160.18    261.65 o 
  -6   9  13       28.54      125.09    264.25 o 
  -5   9  13      136.24     -241.42    402.37 o 
  -4   9  13      107.95     -129.20    251.09 o 
  -3   9  13       44.88      -58.48    248.55 o 
  -2   9  13       61.25      111.00    427.20 o 
  -1   9  13       44.06     -302.93    251.69 o 
   0   9  13       61.89      -56.85    241.41 o 
   1   9  13      354.97      377.89    269.80 o 
   2   9  13       95.27       41.48    253.59 o 
   3   9  13        0.48      -26.45    265.70 o 
 -10  10  13        3.14     -183.83    273.76 o 
  -9  10  13        0.58      158.65    429.76 o 
  -8  10  13       19.90      -49.81    309.05 o 
  -7  10  13       12.60      -19.54    286.01 o 
  -6  10  13       16.49     -411.38    274.26 o 
  -5  10  13        0.17     -481.03    699.44 o 
  -4  10  13        1.01      -86.44    315.05 o 
  -3  10  13       85.65      425.34    288.69 o 
  -2  10  13       32.37     -333.11    264.84 o 
  -1  10  13       49.26      -22.11    256.94 o 
   0  10  13       52.15      245.03    292.38 o 
   1  10  13        3.21      104.44    472.57 o 
 -23   0  14      317.69      429.76    436.61 o 
 -22   0  14       25.19      205.46    398.94 o 
 -21   0  14       35.61       54.79    368.12 o 
 -20   0  14       35.04     -179.78    333.88 o 
 -19   0  14        1.58     -126.70    325.32 o 
 -18   0  14      432.23      330.46    325.32 o 
 -17   0  14       17.28     -131.84    277.38 o 
 -16   0  14        0.50     -303.06    244.85 o 
 -15   0  14      248.07      258.54    260.26 o 
 -14   0  14      110.76      174.65    239.71 o 
 -13   0  14       91.17      190.24    136.10 o 
 -12   0  14      144.77      335.32    135.32 o 
 -11   0  14      118.12      102.73    118.43 o 
 -10   0  14      115.51      148.00    119.31 o 
  -9   0  14      970.85     1298.37    285.94 o 
  -8   0  14     2005.33     1902.26    215.38 o 
  -7   0  14     1801.62     1799.49    206.10 o 
  -6   0  14       19.55      -98.28    106.54 o 
  -5   0  14      968.90      888.69    166.08 o 
  -4   0  14      698.69      467.22    132.54 o 
  -3   0  14     9835.70    10108.00    851.13 o 
  -2   0  14      676.94      476.20    141.95 o 
  -1   0  14       32.11       70.10    127.62 o 
   0   0  14        9.65     -162.40    132.60 o 
   1   0  14       19.40      -61.05    151.53 o 
   2   0  14      489.60      649.79    170.72 o 
   3   0  14     3582.34     3674.40    554.76 o 
   4   0  14      185.25       92.46    277.38 o 
   5   0  14       31.12      101.02    289.36 o 
   6   0  14      758.33      987.94    351.00 o 
   7   0  14      528.49      732.83    328.74 o 
   8   0  14       44.30      388.67    337.31 o 
   9   0  14       73.69     -195.19    333.88 o 
  10   0  14      338.35      546.19    361.28 o 
  11   0  14       72.20     -164.37    373.26 o 
  12   0  14      288.36      544.48    410.93 o 
 -23   1  14        6.39     -226.33    292.16 o 
 -22   1  14        1.48     -104.54    277.86 o 
 -21   1  14       70.52       91.69    269.98 o 
 -20   1  14       17.23     -116.97    249.27 o 
 -19   1  14        5.98     -185.31    229.43 o 
 -18   1  14      435.39      415.80    229.37 o 
 -17   1  14      146.41     -181.58    252.55 o 
 -16   1  14       64.23       -2.47    143.37 o 
 -15   1  14        1.88     -168.73    130.98 o 
 -14   1  14       89.97      166.22    164.86 o 
 -13   1  14     2255.83     2189.67    209.41 o 
 -12   1  14     1988.79     1828.00    184.70 o 
 -11   1  14      407.53      724.39    153.72 o 
 -10   1  14       42.47       58.69     85.26 o 
  -9   1  14       50.89       26.54     80.14 o 
  -8   1  14      594.38      668.61     96.65 o 
  -7   1  14     1978.38     1833.28    147.40 o 
  -6   1  14      280.44      337.30     85.19 o 
  -5   1  14       53.48       37.85     79.92 o 
  -4   1  14      917.61      909.70    107.95 o 
  -3   1  14        8.22       -2.90     85.95 o 
  -2   1  14       39.29       93.47     88.39 o 
  -1   1  14       84.93       31.36     93.12 o 
   0   1  14       36.09      -27.25     93.11 o 
   1   1  14       68.37      135.45    124.88 o 
   2   1  14     2723.99     2893.72    260.69 o 
   3   1  14      393.88      343.61    142.04 o 
   4   1  14      548.89      418.50    195.86 o 
   5   1  14       20.07      -22.70    200.15 o 
   6   1  14       63.49      204.84    226.01 o 
   7   1  14      905.75     1087.78    261.51 o 
   8   1  14     1014.59      882.28    399.80 o 
   9   1  14      127.28      127.21    230.58 o 
  10   1  14        3.08      358.83    262.69 o 
  11   1  14        2.51      207.50    364.70 o 
  12   1  14       37.08       66.68    280.46 o 
 -23   2  14       21.80      207.89    309.32 o 
 -22   2  14       24.39     -376.59    266.61 o 
 -21   2  14        1.14     -168.02    259.63 o 
 -20   2  14        6.35      -36.38    482.84 o 
 -19   2  14        0.03      119.21    229.95 o 
 -18   2  14       21.90      152.07    170.29 o 
 -17   2  14      115.80      275.34    157.28 o 
 -16   2  14       85.19      200.68    153.06 o 
 -15   2  14      146.47        9.83    143.17 o 
 -14   2  14      106.57       81.60    131.65 o 
 -13   2  14      151.03      191.70    167.13 o 
 -12   2  14      392.80      336.44    127.37 o 
 -11   2  14      470.74      586.68    133.04 o 
 -10   2  14      962.27      981.48    141.01 o 
  -9   2  14       10.72       -9.38    104.25 o 
  -8   2  14      218.96      142.45     82.90 o 
  -7   2  14        0.50      -90.68     79.67 o 
  -6   2  14       13.92       12.51     80.73 o 
  -5   2  14      100.89        9.07    118.73 o 
  -4   2  14      707.86      643.79    100.68 o 
  -3   2  14     1377.77     1676.80    145.68 o 
  -2   2  14      220.20      197.40     92.92 o 
  -1   2  14       85.10     -120.83    115.63 o 
   0   2  14      113.02      222.95    157.48 o 
   1   2  14     1776.20     1958.49    204.69 o 
   2   2  14      640.96      649.05    219.97 o 
   3   2  14      603.04      486.13    152.61 o 
   4   2  14       34.57       28.92    147.00 o 
   5   2  14      462.93      621.44    170.50 o 
   6   2  14       22.19      -72.49    202.10 o 
   7   2  14        5.68     -123.83    220.87 o 
   8   2  14       20.61        8.54    416.07 o 
   9   2  14       10.72      -40.75    244.90 o 
  10   2  14       69.96        8.29    256.66 o 
  11   2  14        5.23      122.42    461.44 o 
  12   2  14       44.49     -296.24    278.14 o 
 -22   3  14        0.05     -381.34    254.22 o 
 -21   3  14       12.23     -297.64    198.42 o 
 -20   3  14        7.05      205.22    198.31 o 
 -19   3  14       73.56       36.64    169.20 o 
 -18   3  14        0.10     -215.91    203.04 o 
 -17   3  14        0.18      109.33    239.38 o 
 -16   3  14      564.05      496.55    168.80 o 
 -15   3  14      325.70      646.13    166.21 o 
 -14   3  14      172.41      129.92    144.95 o 
 -13   3  14       64.80     -188.61    166.42 o 
 -12   3  14        3.26      169.20    164.42 o 
 -11   3  14      502.30      326.76    193.65 o 
 -10   3  14      709.48     1003.68    148.69 o 
  -9   3  14       16.34       70.10    105.11 o 
  -8   3  14      416.98      628.06    172.40 o 
  -7   3  14      440.25      365.58    114.25 o 
  -6   3  14       35.58      137.73     99.97 o 
  -5   3  14      403.73      478.34     99.98 o 
  -4   3  14     1113.46     1134.35    138.15 o 
  -3   3  14       12.43      -42.94     90.26 o 
  -2   3  14       33.63      -83.68    169.45 o 
  -1   3  14      143.04       19.01    125.80 o 
   0   3  14     1126.70     1363.56    193.56 o 
   1   3  14       83.25     -199.88    133.25 o 
   2   3  14      805.89     1096.97    180.65 o 
   3   3  14        2.61     -155.76    146.62 o 
   4   3  14       66.68      462.76    167.74 o 
   5   3  14      178.79      343.78    175.60 o 
   6   3  14       10.56      -60.80    167.57 o 
   7   3  14      485.83      723.22    310.77 o 
   8   3  14       39.28       53.40    250.30 o 
   9   3  14        1.65       -6.93    308.20 o 
  10   3  14       42.95     -227.01    245.40 o 
  11   3  14       85.08      161.96    272.65 o 
  12   3  14       48.18      390.51    297.47 o 
 -22   4  14       12.60      163.26    254.91 o 
 -21   4  14        5.95     -225.02    204.28 o 
 -20   4  14       98.09      255.74    205.53 o 
 -19   4  14        1.69     -130.24    261.14 o 
 -18   4  14      117.46       43.66    178.44 o 
 -17   4  14       25.98     -152.24    156.54 o 
 -16   4  14       59.03      -27.54    151.68 o 
 -15   4  14      248.67      367.43    180.16 o 
 -14   4  14        1.78      144.97    156.06 o 
 -13   4  14       22.81      140.64    145.75 o 
 -12   4  14        6.80      206.45    180.79 o 
 -11   4  14       84.83      -87.01    135.67 o 
 -10   4  14      184.62      124.44    127.89 o 
  -9   4  14       43.19     -109.53    121.68 o 
  -8   4  14      537.25      849.48    228.47 o 
  -7   4  14      203.34       77.00    116.59 o 
  -6   4  14       19.78     -130.25    112.04 o 
  -5   4  14      337.50      315.09    120.62 o 
  -4   4  14        1.97      -97.22    156.67 o 
  -3   4  14      268.94      139.72    125.49 o 
  -2   4  14      558.23      455.27    139.69 o 
  -1   4  14       54.43      -57.72    131.75 o 
   0   4  14      197.58      328.45    141.17 o 
   1   4  14     1387.99     1151.00    183.83 o 
   2   4  14      111.08      196.21    157.88 o 
   3   4  14      367.77       48.59    168.14 o 
   4   4  14       62.99       71.27    183.37 o 
   5   4  14       97.00       41.90    173.70 o 
   6   4  14     1488.43     1475.89    231.49 o 
   7   4  14       93.01     -341.40    227.60 o 
   8   4  14       66.60     -131.85    470.86 o 
   9   4  14      101.40        6.10    260.30 o 
  10   4  14       36.84       25.47    272.13 o 
  11   4  14      259.75      -15.18    281.33 o 
 -21   5  14       19.26      173.37    383.53 o 
 -20   5  14        7.49       -7.50    241.89 o 
 -19   5  14      125.80       13.43    200.65 o 
 -18   5  14       58.68     -145.68    188.61 o 
 -17   5  14       30.02      -96.32    181.42 o 
 -16   5  14       10.77     -198.66    168.80 o 
 -15   5  14      193.30        1.28    166.12 o 
 -14   5  14        3.85       49.40    164.43 o 
 -13   5  14      815.31      601.44    171.73 o 
 -12   5  14      265.34      621.46    210.01 o 
 -11   5  14       85.05      541.42    192.05 o 
 -10   5  14      552.50      389.04    152.42 o 
  -9   5  14        5.84     -190.39    126.93 o 
  -8   5  14      115.74       56.06    132.20 o 
  -7   5  14      501.26      488.31    141.92 o 
  -6   5  14      280.32      355.56    135.97 o 
  -5   5  14      357.18      369.34    167.96 o 
  -4   5  14     1226.87     1220.21    211.86 o 
  -3   5  14      134.26      491.29    187.09 o 
  -2   5  14       83.27       68.45    178.91 o 
  -1   5  14      241.43       23.89    136.53 o 
   0   5  14      125.94       79.74    155.32 o 
   1   5  14      401.64      166.42    160.61 o 
   2   5  14     1304.67     1644.06    217.43 o 
   3   5  14      752.61      893.82    198.58 o 
   4   5  14       46.95     -116.32    171.77 o 
   5   5  14       38.27     -215.45    200.64 o 
   6   5  14        1.54      -93.40    192.81 o 
   7   5  14      253.43       92.55    291.08 o 
   8   5  14       86.13      -16.55    194.51 o 
   9   5  14        7.84      -71.42    203.89 o 
  10   5  14       55.29       96.99    442.61 o 
 -20   6  14       23.45     -168.24    454.59 o 
 -19   6  14       26.28     -337.73    225.16 o 
 -18   6  14        4.21        2.89    198.02 o 
 -17   6  14      234.75      -40.82    186.12 o 
 -16   6  14        0.56       86.81    190.53 o 
 -15   6  14       20.20       32.40    182.82 o 
 -14   6  14        7.10     -109.80    173.93 o 
 -13   6  14      228.29      136.29    164.88 o 
 -12   6  14      488.19      736.59    217.64 o 
 -11   6  14       19.73      -81.49    185.11 o 
 -10   6  14      478.91      459.76    184.22 o 
  -9   6  14       68.33      -53.36    146.54 o 
  -8   6  14      563.22      596.66    195.92 o 
  -7   6  14      542.09      561.75    218.78 o 
  -6   6  14      337.19      407.30    211.34 o 
  -5   6  14      352.36      416.51    208.09 o 
  -4   6  14      140.00      116.43    171.92 o 
  -3   6  14      931.82     1018.33    315.05 o 
  -2   6  14        4.53     -123.45    198.38 o 
  -1   6  14       98.07       12.95    216.59 o 
   0   6  14       61.25       35.36    209.09 o 
   1   6  14       30.43       -7.84    211.23 o 
   2   6  14      541.76      386.92    191.30 o 
   3   6  14      397.44      297.58    189.64 o 
   4   6  14        0.67     -178.19    186.70 o 
   5   6  14       10.43     -130.97    195.59 o 
   6   6  14      150.14     -120.08    195.75 o 
   7   6  14       19.81      -19.65    252.51 o 
   8   6  14        1.12     -192.30    203.72 o 
   9   6  14       39.88      -31.00    206.23 o 
 -18   7  14        0.08     -319.68    248.98 o 
 -17   7  14        0.33     -353.31    235.54 o 
 -16   7  14       12.91     -106.45    202.40 o 
 -15   7  14        0.03     -146.02    188.68 o 
 -14   7  14        2.22      165.19    189.74 o 
 -13   7  14       73.29      218.46    229.06 o 
 -12   7  14       23.92     -225.80    208.92 o 
 -11   7  14       18.79      101.31    172.68 o 
 -10   7  14       80.52      155.57    168.28 o 
  -9   7  14        6.30      101.84    225.01 o 
  -8   7  14        4.50      204.15    274.81 o 
  -7   7  14      131.79      124.41    394.66 o 
  -6   7  14       13.28      208.83    231.41 o 
  -5   7  14      545.21       32.65    218.23 o 
  -4   7  14       84.87      100.97    221.97 o 
  -3   7  14        9.59     -116.42    238.00 o 
  -2   7  14      454.14      496.08    279.09 o 
  -1   7  14       43.72      114.61    212.83 o 
   0   7  14       63.88     -150.19    224.51 o 
   1   7  14        6.07     -265.39    217.79 o 
   2   7  14      207.15      -96.72    227.26 o 
   3   7  14      100.29      553.20    258.77 o 
   4   7  14      144.04      651.90    440.89 o 
   5   7  14        1.08     -298.43    198.95 o 
   6   7  14       79.71        3.24    259.15 o 
   7   7  14      201.33     -383.75    255.83 o 
   8   7  14       47.49     -251.03    216.71 o 
 -16   8  14       14.71      343.82    257.26 o 
 -15   8  14      129.23      -52.09    346.84 o 
 -14   8  14        8.42      -68.93    246.43 o 
 -13   8  14        5.91     -129.36    271.39 o 
 -12   8  14        1.29      -66.86    231.20 o 
 -11   8  14        1.02     -365.18    243.45 o 
 -10   8  14      255.77      182.32    410.07 o 
  -9   8  14       54.32      172.68    258.68 o 
  -8   8  14       32.60       45.98    252.50 o 
  -7   8  14        2.33      309.38    251.27 o 
  -6   8  14       79.31      446.03    258.68 o 
  -5   8  14       44.53      -25.06    345.01 o 
  -4   8  14      103.64       25.73    248.85 o 
  -3   8  14        4.31     -206.68    232.73 o 
  -2   8  14       13.34     -270.15    235.31 o 
  -1   8  14      217.31      360.29    262.82 o 
   0   8  14      314.76      148.96    222.77 o 
   1   8  14       26.10      137.66    255.01 o 
   2   8  14       23.59      174.57    294.50 o 
   3   8  14       57.57      137.70    268.82 o 
   4   8  14       64.85      117.76    267.70 o 
   5   8  14       35.89      148.96    347.58 o 
   6   8  14        4.98       25.68    333.88 o 
 -13   9  14       20.40       22.26    426.34 o 
 -12   9  14        4.35      307.43    292.74 o 
 -11   9  14       97.56     -118.94    467.43 o 
 -10   9  14       17.16      157.65    289.37 o 
  -9   9  14        5.25     -146.00    517.94 o 
  -8   9  14        0.20      381.55    286.29 o 
  -7   9  14       38.75     -254.27    381.82 o 
  -6   9  14      170.13      107.61    270.27 o 
  -5   9  14      115.87      111.17    247.22 o 
  -4   9  14       26.99      106.59    261.95 o 
  -3   9  14        9.78     -348.14    285.08 o 
  -2   9  14        1.15      266.89    261.97 o 
  -1   9  14       40.41      246.76    275.97 o 
   0   9  14       94.61      274.16    333.88 o 
   1   9  14        4.38      -44.53    268.21 o 
   2   9  14        6.37     -181.05    260.36 o 
   3   9  14        1.59      132.72    279.10 o 
  -9  10  14      276.48      739.02    328.23 o 
  -8  10  14       18.54     -142.85    301.05 o 
  -7  10  14       27.11       78.24    373.26 o 
  -6  10  14       26.92     -134.19    385.25 o 
  -5  10  14        8.82     -420.95    280.63 o 
  -4  10  14       47.32     -129.70    298.41 o 
  -3  10  14        8.39     -185.13    287.53 o 
  -2  10  14        6.03       23.06    292.02 o 
 -23   1  15        0.32     -208.24    277.41 o 
 -22   1  15       19.98     -174.82    284.02 o 
 -21   1  15        3.48       94.13    391.24 o 
 -20   1  15       23.10       71.03    260.81 o 
 -19   1  15       33.21      -86.84    234.08 o 
 -18   1  15       42.55       45.02    422.92 o 
 -17   1  15        0.34     -301.46    200.97 o 
 -16   1  15      274.59      493.14    357.00 o 
 -15   1  15      125.76       64.93    163.31 o 
 -14   1  15       18.45       40.42    128.07 o 
 -13   1  15       10.83       71.22    127.01 o 
 -12   1  15       27.35      259.65    161.29 o 
 -11   1  15       11.57      170.16    115.21 o 
 -10   1  15      607.49      614.72     99.65 o 
  -9   1  15      114.39       77.19    114.67 o 
  -8   1  15       88.67      251.22     90.85 o 
  -7   1  15      652.99      550.39    106.52 o 
  -6   1  15       55.35       52.28     87.22 o 
  -5   1  15      757.90      633.75    101.43 o 
  -4   1  15        1.48     -128.61     85.74 o 
  -3   1  15       54.17       52.48     94.01 o 
  -2   1  15     1780.68     1869.38    161.09 o 
  -1   1  15        3.29     -119.13     98.23 o 
   0   1  15      157.08      107.28    125.71 o 
   1   1  15      224.84      250.11    134.84 o 
   2   1  15       57.09      -79.46    136.39 o 
   3   1  15       91.87       44.52    192.40 o 
   4   1  15      173.94      268.07    208.03 o 
   5   1  15      102.07       22.40    202.58 o 
   6   1  15      320.92      103.46    363.84 o 
   7   1  15       85.02      276.76    234.12 o 
   8   1  15       25.52      -97.60    243.35 o 
   9   1  15        3.38     -171.22    248.20 o 
  10   1  15      177.09       42.89    264.25 o 
  11   1  15        0.83      385.48    283.90 o 
 -22   2  15        0.48      259.40    293.37 o 
 -21   2  15      156.95       94.15    271.00 o 
 -20   2  15       49.97     -280.86    217.12 o 
 -19   2  15        6.71      -42.09    227.00 o 
 -18   2  15      201.40      229.26    174.00 o 
 -17   2  15      251.62      132.95    161.57 o 
 -16   2  15      325.55      183.44    157.86 o 
 -15   2  15       58.48      129.96    186.63 o 
 -14   2  15       74.92     -259.18    174.79 o 
 -13   2  15      190.90      153.29    131.93 o 
 -12   2  15      996.73     1017.86    158.63 o 
 -11   2  15      411.57      743.81    135.25 o 
 -10   2  15      563.23      742.98    136.55 o 
  -9   2  15       80.86     -123.16    153.79 o 
  -8   2  15      232.08      103.54     90.11 o 
  -7   2  15       29.30      -16.80     85.64 o 
  -6   2  15     1122.75     1493.81    218.72 o 
  -5   2  15     2852.28     2811.40    207.97 o 
  -4   2  15      789.66      838.70    143.83 o 
  -3   2  15      132.95      120.95    119.61 o 
  -2   2  15      870.48      891.69    167.57 o 
  -1   2  15     1228.67     1246.57    172.96 o 
   0   2  15     3190.62     3002.58    270.14 o 
   1   2  15      254.22      333.98    207.46 o 
   2   2  15       30.61     -196.70    153.71 o 
   3   2  15      892.63      863.11    177.18 o 
   4   2  15      168.23      231.08    164.30 o 
   5   2  15      429.12      178.07    220.95 o 
   6   2  15        1.64      -53.25    228.20 o 
   7   2  15       42.04      130.14    237.72 o 
   8   2  15      151.66       10.27    257.88 o 
   9   2  15      136.27      259.62    267.96 o 
  10   2  15        2.70     -169.44    267.53 o 
  11   2  15       15.02      305.05    487.98 o 
 -22   3  15        4.19     -145.38    269.28 o 
 -21   3  15        0.76      -76.47    410.93 o 
 -20   3  15       46.76      230.37    197.64 o 
 -19   3  15       14.40     -154.95    187.61 o 
 -18   3  15        8.29       65.32    174.81 o 
 -17   3  15        3.65     -239.82    159.88 o 
 -16   3  15      684.90      689.32    173.10 o 
 -15   3  15       82.11     -101.66    285.94 o 
 -14   3  15       13.11      198.41    191.36 o 
 -13   3  15       19.17      146.69    181.70 o 
 -12   3  15      247.42      299.01    138.32 o 
 -11   3  15      947.83     1232.84    161.36 o 
 -10   3  15     2889.66     2426.48    228.87 o 
  -9   3  15        9.46        8.79    119.72 o 
  -8   3  15      321.54      201.63    118.80 o 
  -7   3  15      327.40      423.89    120.47 o 
  -6   3  15       15.55      -26.81    107.02 o 
  -5   3  15      829.28      729.69    115.04 o 
  -4   3  15      103.26       54.77     96.45 o 
  -3   3  15       43.80     -161.75    179.37 o 
  -2   3  15      597.86      559.98    144.51 o 
  -1   3  15     1393.29     1326.97    193.31 o 
   0   3  15       13.57     -201.79    134.53 o 
   1   3  15      521.15      390.36    157.06 o 
   2   3  15      866.01      697.92    175.68 o 
   3   3  15        1.56     -200.35    148.73 o 
   4   3  15      898.77      708.29    187.13 o 
   5   3  15      178.12     -188.17    182.05 o 
   6   3  15        7.22      138.69    236.49 o 
   7   3  15      287.37      464.40    263.93 o 
   8   3  15        1.18      130.22    336.45 o 
   9   3  15       93.36      -24.83    374.12 o 
  10   3  15       77.41       75.31    281.71 o 
  11   3  15        4.97       84.77    341.59 o 
 -21   4  15        0.19       -6.60    209.92 o 
 -20   4  15       52.17      -24.82    195.80 o 
 -19   4  15        0.76      111.59    193.96 o 
 -18   4  15       20.45      -39.70    179.32 o 
 -17   4  15        4.74     -144.53    176.87 o 
 -16   4  15        4.57       58.95    170.11 o 
 -15   4  15      300.60      309.13    195.95 o 
 -14   4  15      133.50     -194.70    283.37 o 
 -13   4  15      660.79      482.58    382.68 o 
 -12   4  15       13.49     -148.66    247.86 o 
 -11   4  15      223.51      355.87    146.03 o 
 -10   4  15      156.47      260.51    141.12 o 
  -9   4  15      258.85       22.34    128.19 o 
  -8   4  15      503.55      380.65    137.50 o 
  -7   4  15        0.37      205.55    129.57 o 
  -6   4  15     1373.78     1653.43    186.77 o 
  -5   4  15      221.61      167.25    172.35 o 
  -4   4  15       17.55      -22.14    161.67 o 
  -3   4  15      314.98      154.34    139.92 o 
  -2   4  15       90.60       79.32    140.09 o 
  -1   4  15     1090.58     1064.62    175.67 o 
   0   4  15      773.81      927.29    175.84 o 
   1   4  15       86.08      -22.72    154.73 o 
   2   4  15      219.53       54.74    163.86 o 
   3   4  15      265.33      207.54    206.14 o 
   4   4  15      116.93       -8.78    178.36 o 
   5   4  15      260.66      437.42    199.96 o 
   6   4  15      101.11      105.74    193.71 o 
   7   4  15       50.93       88.69    251.79 o 
   8   4  15       73.74      167.85    270.27 o 
   9   4  15       14.27     -106.29    336.45 o 
  10   4  15        7.96      220.41    330.46 o 
 -20   5  15       14.45       32.75    203.94 o 
 -19   5  15        3.61      167.78    196.80 o 
 -18   5  15        3.12      263.36    186.81 o 
 -17   5  15       19.06      174.97    191.60 o 
 -16   5  15       54.86      -14.32    177.99 o 
 -15   5  15       52.85      159.22    171.29 o 
 -14   5  15        0.12      -80.88    452.88 o 
 -13   5  15      228.56      220.43    203.18 o 
 -12   5  15      125.63      226.86    159.23 o 
 -11   5  15       77.91      -74.27    146.52 o 
 -10   5  15      339.42      257.00    153.72 o 
  -9   5  15        6.18      -56.12    143.45 o 
  -8   5  15      210.86      249.95    142.66 o 
  -7   5  15      424.01      371.76    144.97 o 
  -6   5  15        6.18       26.02    188.72 o 
  -5   5  15      324.32      156.33    192.05 o 
  -4   5  15       77.63      -48.72    186.25 o 
  -3   5  15      613.29      772.90    330.46 o 
  -2   5  15      324.96      301.69    200.63 o 
  -1   5  15       43.43      176.04    263.68 o 
   0   5  15       53.90     -177.19    192.31 o 
   1   5  15        7.21      -58.88    167.83 o 
   2   5  15      233.14      171.85    178.37 o 
   3   5  15      382.33      119.95    184.11 o 
   4   5  15       69.78      -90.59    219.98 o 
   5   5  15        3.44      301.80    235.79 o 
   6   5  15        8.63     -301.17    200.78 o 
   7   5  15       10.31      211.29    262.58 o 
   8   5  15        0.23       55.50    223.01 o 
   9   5  15       61.81     -590.40    536.78 o 
 -19   6  15        4.66      -94.73    215.46 o 
 -18   6  15       60.54      130.72    209.29 o 
 -17   6  15        9.13       12.76    201.77 o 
 -16   6  15       10.27      262.46    271.08 o 
 -15   6  15        0.42       50.45    182.72 o 
 -14   6  15       25.44     -139.12    209.62 o 
 -13   6  15      189.90       86.65    209.62 o 
 -12   6  15       57.93      -14.34    166.34 o 
 -11   6  15       53.69     -137.96    161.22 o 
 -10   6  15        0.84     -205.90    158.83 o 
  -9   6  15        0.24     -172.55    180.31 o 
  -8   6  15       38.72      -22.40    213.04 o 
  -7   6  15      139.54      350.55    300.49 o 
  -6   6  15        0.87     -112.93    259.40 o 
  -5   6  15        0.73      169.64    286.79 o 
  -4   6  15       28.00      -35.32    203.74 o 
  -3   6  15        7.77      133.19    520.51 o 
  -2   6  15        0.48     -230.29    327.89 o 
  -1   6  15       37.15      -90.50    211.46 o 
   0   6  15       63.85      -68.87    215.49 o 
   1   6  15       29.56     -174.02    220.87 o 
   2   6  15      133.40      105.12    232.49 o 
   3   6  15       66.06      -19.53    197.69 o 
   4   6  15       80.65       66.28    201.89 o 
   5   6  15      110.17       98.47    203.22 o 
   6   6  15        1.06      260.55    266.45 o 
   7   6  15       66.59       48.54    268.58 o 
   8   6  15      106.12       66.07    220.59 o 
 -18   7  15        3.38       57.74    320.18 o 
 -17   7  15      129.59      122.69    209.82 o 
 -16   7  15       12.90      -80.12    189.42 o 
 -15   7  15       66.36      400.03    248.60 o 
 -14   7  15      147.57       30.03    233.25 o 
 -13   7  15       23.78     -206.07    281.66 o 
 -12   7  15       64.55     -218.31    181.04 o 
 -11   7  15       39.41      -44.88    176.83 o 
 -10   7  15        5.93     -317.26    234.73 o 
  -9   7  15      136.72      177.32    242.81 o 
  -8   7  15      333.13      282.09    241.15 o 
  -7   7  15       74.09      310.88    273.10 o 
  -6   7  15       50.91        5.08    234.25 o 
  -5   7  15       44.23       32.38    240.57 o 
  -4   7  15      120.20      249.12    224.53 o 
  -3   7  15      258.43      168.73    339.02 o 
  -2   7  15      280.13      147.90    236.23 o 
  -1   7  15      289.05      149.45    228.57 o 
   0   7  15       11.75        7.43    263.68 o 
   1   7  15       24.53     -267.25    348.43 o 
   2   7  15        5.44     -308.94    244.03 o 
   3   7  15      218.59      126.07    257.72 o 
   4   7  15      208.92      227.47    252.60 o 
   5   7  15        0.05      -63.30    260.67 o 
   6   7  15        2.84     -375.65    258.41 o 
 -16   8  15       13.08     -158.32    203.26 o 
 -15   8  15      140.91      -89.32    249.29 o 
 -14   8  15        1.30      420.75    327.03 o 
 -13   8  15        3.48       32.37    245.53 o 
 -12   8  15      162.22      111.17    272.98 o 
 -11   8  15       24.70      199.56    274.54 o 
 -10   8  15      135.63     -161.76    262.80 o 
  -9   8  15       93.91       25.09    262.86 o 
  -8   8  15        9.13     -107.97    249.74 o 
  -7   8  15      114.65      199.98    268.93 o 
  -6   8  15      109.35      -89.83    257.36 o 
  -5   8  15        0.83     -153.07    416.92 o 
  -4   8  15      180.35      131.86    262.74 o 
  -3   8  15      185.63     -123.01    466.58 o 
  -2   8  15        0.37     -175.38    252.31 o 
  -1   8  15      132.49      148.96    261.51 o 
   0   8  15        3.80     -115.81    625.81 o 
   1   8  15        0.07      -41.39    258.01 o 
   2   8  15       99.36       61.34    256.74 o 
   3   8  15       75.27       97.57    276.38 o 
   4   8  15        0.17      -47.14    279.45 o 
 -13   9  15        4.06       46.10    283.82 o 
 -12   9  15        4.87     -181.15    285.01 o 
 -11   9  15        2.57     -410.22    273.48 o 
 -10   9  15        3.47      -93.11    299.90 o 
  -9   9  15       52.45     -113.85    266.06 o 
  -8   9  15        1.52      313.43    295.05 o 
  -7   9  15       29.46      -32.61    276.54 o 
  -6   9  15       20.93     -278.28    276.66 o 
  -5   9  15       27.55      282.68    269.14 o 
  -4   9  15       69.86     -122.12    278.63 o 
  -3   9  15        3.12     -138.88    311.62 o 
  -2   9  15        1.98        4.44    289.36 o 
  -1   9  15        2.25     -358.90    272.28 o 
   0   9  15       49.09       46.11    267.71 o 
   1   9  15        2.08       19.44    284.34 o 
 -22   0  16        0.35      578.73    441.75 o 
 -21   0  16       28.80       34.24    397.23 o 
 -20   0  16       15.92      143.83    366.41 o 
 -19   0  16       48.11      181.49    285.94 o 
 -18   0  16      293.25     -114.72    318.47 o 
 -17   0  16       10.20     -267.10    296.21 o 
 -16   0  16       74.21      -41.09    275.67 o 
 -15   0  16       67.55      308.20    270.53 o 
 -14   0  16      113.75      154.10    265.39 o 
 -13   0  16       56.27     -143.83    246.56 o 
 -12   0  16       26.62      -27.39    142.75 o 
 -11   0  16      694.80      495.02    142.85 o 
 -10   0  16      124.29      167.97    197.76 o 
  -9   0  16       96.98      253.51    184.06 o 
  -8   0  16      798.41      779.02    157.17 o 
  -7   0  16        4.14      -26.72    126.31 o 
  -6   0  16       22.37     -134.69    127.38 o 
  -5   0  16     2419.79     2367.18    259.09 o 
  -4   0  16      632.80     1046.16    214.03 o 
  -3   0  16     5456.14     5577.34    501.20 o 
  -2   0  16     1126.87     1090.47    188.13 o 
  -1   0  16      138.82     -110.56    143.01 o 
   0   0  16     1867.39     1947.73    488.84 o 
   1   0  16       38.74      102.73    249.98 o 
   2   0  16     2311.36     3025.47    503.39 o 
   3   0  16      106.86      339.02    308.20 o 
   4   0  16      387.92      450.31    330.46 o 
   5   0  16      107.67      636.94    344.15 o 
   6   0  16      137.73      520.51    354.43 o 
   7   0  16      276.05      539.35    378.40 o 
   8   0  16        0.33     -224.30    342.44 o 
   9   0  16      339.00      147.25    381.82 o 
  10   0  16        3.87     -130.13    393.81 o 
 -22   1  16       18.82     -235.91    273.99 o 
 -21   1  16       47.38     -389.05    259.37 o 
 -20   1  16       19.79      -16.31    231.61 o 
 -19   1  16       57.42      -38.17    229.37 o 
 -18   1  16       41.24      -82.39    229.59 o 
 -17   1  16       51.89       99.71    214.26 o 
 -16   1  16       18.76     -282.64    192.09 o 
 -15   1  16      162.66      -24.34    140.76 o 
 -14   1  16      283.58      263.05    140.65 o 
 -13   1  16      875.90      939.92    159.89 o 
 -12   1  16      346.82      524.07    148.14 o 
 -11   1  16      122.72        1.64    123.33 o 
 -10   1  16      359.14      156.89    105.53 o 
  -9   1  16     1059.19     1138.74    125.90 o 
  -8   1  16     2693.87     2413.60    186.39 o 
  -7   1  16      156.52       57.95     93.46 o 
  -6   1  16        0.19      -27.10     92.28 o 
  -5   1  16     1290.97     1144.83    167.31 o 
  -4   1  16       93.08       53.55     95.49 o 
  -3   1  16      310.42      297.86    106.44 o 
  -2   1  16      347.31      367.28    110.65 o 
  -1   1  16      287.30      418.15    143.51 o 
   0   1  16      426.45      391.34    150.21 o 
   1   1  16      194.27       48.80    140.98 o 
   2   1  16      594.35      554.70    210.29 o 
   3   1  16        4.02      199.09    206.40 o 
   4   1  16      569.18      377.14    232.22 o 
   5   1  16      345.42      486.03    238.93 o 
   6   1  16      204.65        2.46    242.06 o 
   7   1  16      218.45      151.74    249.64 o 
   8   1  16       32.64      -64.00    254.11 o 
   9   1  16      161.24     -112.10    266.23 o 
  10   1  16       46.34      200.58    289.74 o 
 -22   2  16        3.94     -423.00    282.00 o 
 -21   2  16        0.18      -44.94    393.81 o 
 -20   2  16       13.98     -109.50    237.85 o 
 -19   2  16        6.33     -228.95    239.39 o 
 -18   2  16       27.42      104.47    233.21 o 
 -17   2  16       38.67      105.07    216.43 o 
 -16   2  16      381.82      128.34    201.56 o 
 -15   2  16       43.67       54.85    146.67 o 
 -14   2  16       72.81      -90.53    138.21 o 
 -13   2  16       15.54       -7.43    135.91 o 
 -12   2  16       17.73       60.64    125.75 o 
 -11   2  16      234.71      196.78    131.19 o 
 -10   2  16      672.19      539.52    137.05 o 
  -9   2  16      194.35      371.97    127.70 o 
  -8   2  16       79.58       55.38    119.11 o 
  -7   2  16       36.47      -22.54     92.63 o 
  -6   2  16      556.84      654.51    201.54 o 
  -5   2  16      191.80      276.44    102.63 o 
  -4   2  16        7.58      168.76     98.81 o 
  -3   2  16      723.34      635.29    117.92 o 
  -2   2  16        4.39        6.90    133.62 o 
  -1   2  16       36.20       18.87    154.16 o 
   0   2  16       74.40       -1.25    188.76 o 
   1   2  16       99.69      115.83    150.83 o 
   2   2  16      663.20      658.22    172.08 o 
   3   2  16       12.63       15.10    164.27 o 
   4   2  16       84.76      110.39    219.74 o 
   5   2  16       79.68      189.79    234.73 o 
   6   2  16       63.81     -175.89    233.06 o 
   7   2  16       33.70     -115.98    239.06 o 
   8   2  16       43.56      267.33    292.79 o 
   9   2  16      129.69       58.83    408.36 o 
  10   2  16        4.40       61.69    289.65 o 
 -22   3  16        0.45     -177.72    259.09 o 
 -21   3  16       42.13     -119.80    264.54 o 
 -20   3  16        3.43      -91.19    197.39 o 
 -19   3  16        3.33       16.96    189.99 o 
 -18   3  16       42.31      -38.83    180.87 o 
 -17   3  16       52.90      166.17    226.83 o 
 -16   3  16        5.48     -206.93    374.12 o 
 -15   3  16       53.22       11.28    231.15 o 
 -14   3  16       37.62      344.80    161.14 o 
 -13   3  16       40.47       43.25    152.85 o 
 -12   3  16      279.45      556.45    152.41 o 
 -11   3  16        6.85       46.93    124.85 o 
 -10   3  16      465.39      589.85    146.59 o 
  -9   3  16       21.26      123.85    130.07 o 
  -8   3  16       11.78     -173.51    115.67 o 
  -7   3  16       63.12        2.49    120.58 o 
  -6   3  16      306.35      379.03    128.36 o 
  -5   3  16      584.38      824.05    125.29 o 
  -4   3  16      102.64      -55.43    127.24 o 
  -3   3  16        7.86      109.82    139.03 o 
  -2   3  16      227.78      259.49    140.01 o 
  -1   3  16        2.41      -56.51    210.26 o 
   0   3  16      221.42      369.77    154.43 o 
   1   3  16       14.22     -227.77    151.84 o 
   2   3  16       40.17     -232.46    154.98 o 
   3   3  16       62.72      251.62    170.65 o 
   4   3  16        0.59     -349.79    385.93 o 
   5   3  16       95.03      -92.74    201.32 o 
   6   3  16       26.58      229.01    246.00 o 
   7   3  16        0.08      120.54    252.56 o 
   8   3  16       21.50      285.22    274.10 o 
   9   3  16       71.53     -218.41    279.06 o 
  10   3  16        0.01      -82.61    295.56 o 
 -21   4  16       42.28      -77.91    215.07 o 
 -20   4  16        0.65      -69.87    193.60 o 
 -19   4  16       46.04       12.10    205.44 o 
 -18   4  16        0.07      203.14    192.91 o 
 -17   4  16       54.94       32.08    184.39 o 
 -16   4  16      257.61      246.64    231.56 o 
 -15   4  16       74.17      -69.20    204.04 o 
 -14   4  16        4.59      -27.51    156.87 o 
 -13   4  16       44.49     -123.40    150.67 o 
 -12   4  16        0.14      -22.35    147.48 o 
 -11   4  16      176.54      430.69    154.59 o 
 -10   4  16      382.41      216.59    144.77 o 
  -9   4  16      177.32      419.62    142.39 o 
  -8   4  16      200.00      273.10    141.34 o 
  -7   4  16       31.86      -16.29    130.89 o 
  -6   4  16        8.09      -15.81    174.69 o 
  -5   4  16      226.51      390.35    189.13 o 
  -4   4  16      112.72      -61.60    175.10 o 
  -3   4  16       80.35      128.77    180.15 o 
  -2   4  16       91.69     -182.39    147.22 o 
  -1   4  16       32.06      -49.81    153.38 o 
   0   4  16       62.69      128.79    160.29 o 
   1   4  16        2.17      -57.02    167.52 o 
   2   4  16        5.08     -155.39    163.50 o 
   3   4  16        9.36     -306.91    230.74 o 
   4   4  16      141.52      632.36    309.27 o 
   5   4  16      232.49      199.36    202.30 o 
   6   4  16      110.69      315.00    215.17 o 
   7   4  16        1.55       91.30    317.61 o 
   8   4  16      205.42      269.55    292.16 o 
   9   4  16       64.60       44.54    300.24 o 
 -20   5  16       31.84      -50.21    217.48 o 
 -19   5  16       30.81     -163.87    271.89 o 
 -18   5  16       12.94      -24.90    202.43 o 
 -17   5  16        0.28       94.18    198.06 o 
 -16   5  16        5.00       17.20    223.89 o 
 -15   5  16       93.67      158.83    225.23 o 
 -14   5  16      822.56      746.96    239.39 o 
 -13   5  16        0.69      -74.81    160.85 o 
 -12   5  16       22.85     -166.95    163.65 o 
 -11   5  16      133.32        7.86    156.37 o 
 -10   5  16      142.28       -2.18    151.22 o 
  -9   5  16       51.45      165.17    151.08 o 
  -8   5  16      292.63      439.65    156.06 o 
  -7   5  16       42.11       -6.04    487.12 o 
  -6   5  16      389.35      297.70    205.44 o 
  -5   5  16      303.66      402.01    202.90 o 
  -4   5  16      149.39        7.37    197.88 o 
  -3   5  16        1.70      -93.68    195.06 o 
  -2   5  16       65.38       46.05    198.37 o 
  -1   5  16       23.03      172.75    216.59 o 
   0   5  16      525.21      783.83    231.83 o 
   1   5  16     1277.86      840.20    204.93 o 
   2   5  16      116.42       74.08    204.50 o 
   3   5  16        3.03     -185.54    187.02 o 
   4   5  16       85.60       68.58    384.58 o 
   5   5  16        1.39     -296.06    197.37 o 
   6   5  16      119.67      -15.09    213.68 o 
   7   5  16       55.89     -142.35    275.40 o 
   8   5  16        7.25       89.67    291.08 o 
 -19   6  16        4.70     -318.93    212.62 o 
 -18   6  16       94.13       51.14    271.66 o 
 -17   6  16       12.33     -120.30    187.70 o 
 -16   6  16       34.20      144.05    242.66 o 
 -15   6  16       40.24      184.17    387.82 o 
 -14   6  16       89.05      -56.40    228.62 o 
 -13   6  16      193.32      439.61    182.30 o 
 -12   6  16       12.76      170.14    180.09 o 
 -11   6  16      185.21      225.88    170.06 o 
 -10   6  16       55.42       37.37    164.94 o 
  -9   6  16      256.80       58.99    223.16 o 
  -8   6  16       51.76     -264.93    209.41 o 
  -7   6  16       62.69       72.36    221.79 o 
  -6   6  16      503.22      223.18    221.87 o 
  -5   6  16       45.98     -173.13    212.43 o 
  -4   6  16      378.21      459.34    461.44 o 
  -3   6  16        1.26     -158.33    220.86 o 
  -2   6  16        0.03      193.01    226.23 o 
  -1   6  16      117.78     -303.02    202.01 o 
   0   6  16       24.91     -263.49    259.40 o 
   1   6  16       80.00       13.11    228.79 o 
   2   6  16        8.42     -340.51    227.01 o 
   3   6  16        0.39      119.54    209.44 o 
   4   6  16      124.76     -114.03    236.73 o 
   5   6  16       35.84      -13.13    215.05 o 
   6   6  16       36.18      156.74    261.63 o 
   7   6  16        6.58       84.48    282.98 o 
 -17   7  16        4.68      120.88    275.60 o 
 -16   7  16       17.86      241.81    257.48 o 
 -15   7  16        1.08       93.04    240.09 o 
 -14   7  16        0.80        2.75    195.98 o 
 -13   7  16       17.84       80.08    195.92 o 
 -12   7  16        1.49     -127.10    292.09 o 
 -11   7  16       58.14      236.90    248.47 o 
 -10   7  16       12.78     -272.46    249.91 o 
  -9   7  16       17.03      237.54    239.99 o 
  -8   7  16      145.55       39.21    246.10 o 
  -7   7  16      230.73     -356.50    237.66 o 
  -6   7  16       22.51      181.53    232.95 o 
  -5   7  16       15.98      307.28    246.87 o 
  -4   7  16        3.85     -176.39    232.02 o 
  -3   7  16      252.28      126.75    241.34 o 
  -2   7  16      210.64      110.13    246.24 o 
  -1   7  16       31.62     -149.52    244.03 o 
   0   7  16        3.41     -132.98    239.39 o 
   1   7  16      157.89     -271.10    251.40 o 
   2   7  16        0.15     -252.60    258.04 o 
   3   7  16        9.90     -143.21    267.37 o 
   4   7  16        4.20      162.92    270.69 o 
   5   7  16        5.90      403.77    287.25 o 
 -15   8  16       14.32      -76.74    247.38 o 
 -14   8  16        3.46       96.11    216.28 o 
 -13   8  16      111.64      -22.51    283.28 o 
 -12   8  16        0.52      265.44    380.11 o 
 -11   8  16       22.78       86.66    309.05 o 
 -10   8  16        2.94       10.86    360.42 o 
  -9   8  16        1.28     -374.62    249.75 o 
  -8   8  16      137.31     -114.64    321.90 o 
  -7   8  16       60.17     -321.41    278.23 o 
  -6   8  16        3.00       62.34    257.75 o 
  -5   8  16        2.67     -479.36    385.25 o 
  -4   8  16        2.62      -69.31    257.27 o 
  -3   8  16        3.36      216.95    266.89 o 
  -2   8  16        2.20     -156.27    256.70 o 
  -1   8  16       17.18     -286.89    257.94 o 
   0   8  16        0.11     -220.29    244.27 o 
   1   8  16       63.41     -239.18    273.00 o 
   2   8  16       73.11      268.31    291.98 o 
   3   8  16        4.71      203.50    278.03 o 
 -11   9  16       53.43      237.91    443.46 o 
 -10   9  16        1.38      -23.76    289.35 o 
  -9   9  16        1.66      120.39    543.63 o 
  -8   9  16       38.96      -55.41    478.56 o 
  -7   9  16       10.31      159.69    419.49 o 
  -6   9  16       45.45      -72.13    298.31 o 
  -5   9  16       11.92     -144.28    314.19 o 
  -4   9  16       63.79      147.22    301.55 o 
  -3   9  16        7.05       27.12    283.42 o 
  -2   9  16       31.64      369.77    287.65 o 
  -1   9  16        4.45       34.91    285.46 o 
 -22   1  17        0.18      -13.81    360.42 o 
 -21   1  17       11.05      181.76    286.01 o 
 -20   1  17        8.33      -99.19    242.55 o 
 -19   1  17        0.48     -413.33    505.10 o 
 -18   1  17       25.83      143.30    236.71 o 
 -17   1  17        2.38      -39.04    217.43 o 
 -16   1  17       43.01      127.05    210.04 o 
 -15   1  17       43.59      294.12    157.69 o 
 -14   1  17        3.90      -91.62    161.23 o 
 -13   1  17      255.98      160.54    142.56 o 
 -12   1  17        4.18      -65.11    166.28 o 
 -11   1  17      406.95      339.49    134.76 o 
 -10   1  17        1.12      198.73    127.06 o 
  -9   1  17      188.15      162.75    102.40 o 
  -8   1  17      703.51      484.55    110.97 o 
  -7   1  17       29.86      -47.16    101.08 o 
  -6   1  17      349.51      244.56    107.10 o 
  -5   1  17        3.45       85.06    102.75 o 
  -4   1  17      489.61      265.25    111.60 o 
  -3   1  17      698.41      729.49    148.28 o 
  -2   1  17        8.36       76.57    157.51 o 
  -1   1  17       39.19      -64.26    169.29 o 
   0   1  17      133.53      198.37    153.89 o 
   1   1  17      208.59      -28.55    152.42 o 
   2   1  17       54.43      161.97    216.35 o 
   3   1  17       73.97      311.02    231.09 o 
   4   1  17       12.37      -97.24    228.74 o 
   5   1  17      470.43      657.88    284.23 o 
   6   1  17       85.89     -113.41    245.15 o 
   7   1  17       60.48     -256.48    260.30 o 
   8   1  17        7.23      110.87    266.80 o 
   9   1  17       13.89     -368.32    278.03 o 
 -22   2  17       32.26       -4.25    291.21 o 
 -21   2  17       20.58     -173.84    271.05 o 
 -20   2  17        0.06      -57.85    243.78 o 
 -19   2  17       16.11      -50.62    310.77 o 
 -18   2  17       14.42      -11.64    232.87 o 
 -17   2  17       82.97      -32.45    201.40 o 
 -16   2  17       69.51      264.73    163.64 o 
 -15   2  17       29.53       94.55    152.35 o 
 -14   2  17      265.52       80.04    139.13 o 
 -13   2  17      202.69      572.23    152.18 o 
 -12   2  17       91.53      199.89    136.20 o 
 -11   2  17        2.47        4.32    134.32 o 
 -10   2  17        0.09       94.25    145.67 o 
  -9   2  17       59.02       39.35    126.95 o 
  -8   2  17        0.36      150.86    126.22 o 
  -7   2  17      307.51      466.76    113.58 o 
  -6   2  17      411.41      520.60    117.35 o 
  -5   2  17      148.77      145.91    106.64 o 
  -4   2  17      396.17      258.81    146.06 o 
  -3   2  17      462.49      562.73    149.63 o 
  -2   2  17       35.83      112.14    143.79 o 
  -1   2  17      215.80      286.01    153.78 o 
   0   2  17      216.77      175.54    153.37 o 
   1   2  17       48.59       -3.86    153.46 o 
   2   2  17      339.02      516.68    173.72 o 
   3   2  17      109.25      -33.59    211.34 o 
   4   2  17      385.74      511.65    404.08 o 
   5   2  17       61.61      270.16    553.90 o 
   6   2  17        2.90     -221.09    250.48 o 
   7   2  17       19.34      202.46    276.87 o 
   8   2  17      176.73       39.44    287.53 o 
   9   2  17        0.01      143.74    421.20 o 
 -21   3  17        4.88     -118.91    267.56 o 
 -20   3  17        4.21     -236.72    265.83 o 
 -19   3  17        5.68       -8.17    260.15 o 
 -18   3  17        3.16       89.92    251.69 o 
 -17   3  17       16.24       52.05    225.50 o 
 -16   3  17       51.07     -198.97    166.02 o 
 -15   3  17       94.53     -170.73    162.75 o 
 -14   3  17        2.29     -147.76    154.52 o 
 -13   3  17      231.86      270.66    158.02 o 
 -12   3  17      164.77      293.64    151.30 o 
 -11   3  17      421.63      408.20    149.51 o 
 -10   3  17       42.24      180.23    135.30 o 
  -9   3  17      142.53      295.49    142.05 o 
  -8   3  17      481.30      290.82    131.08 o 
  -7   3  17        2.12       14.45    127.70 o 
  -6   3  17      949.58      765.79    150.74 o 
  -5   3  17       60.58      -74.68    166.21 o 
  -4   3  17        2.33       -3.14    138.43 o 
  -3   3  17      393.41      114.63    150.35 o 
  -2   3  17      348.55      343.00    157.11 o 
  -1   3  17       85.28      -74.58    152.89 o 
   0   3  17        0.48      149.99    161.31 o 
   1   3  17      161.07     -122.81    162.10 o 
   2   3  17        0.14       64.78    175.89 o 
   3   3  17       99.50       17.30    181.25 o 
   4   3  17        7.75      -10.69    198.86 o 
   5   3  17       31.28      -88.98    583.01 o 
   6   3  17      211.13      376.10    276.63 o 
   7   3  17      156.08      182.66    278.43 o 
   8   3  17        0.50     -343.92    297.07 o 
 -20   4  17       50.87       77.50    215.86 o 
 -19   4  17        7.71     -353.72    446.89 o 
 -18   4  17        1.40     -122.41    588.14 o 
 -17   4  17        0.64     -160.24    225.36 o 
 -16   4  17       17.66     -172.76    224.51 o 
 -15   4  17      183.53      103.27    169.46 o 
 -14   4  17      140.05      220.83    168.81 o 
 -13   4  17       13.60     -177.65    155.44 o 
 -12   4  17      224.00      280.53    160.56 o 
 -11   4  17       39.65      -30.81    146.83 o 
 -10   4  17      365.02      416.47    161.52 o 
  -9   4  17      189.55      329.60    152.09 o 
  -8   4  17       13.60      -85.88    139.06 o 
  -7   4  17      494.48      608.39    385.25 o 
  -6   4  17        1.25      -10.38    183.28 o 
  -5   4  17       40.69      -47.14    282.51 o 
  -4   4  17      183.43      298.74    197.71 o 
  -3   4  17       55.70     -273.58    182.39 o 
  -2   4  17       69.03     -107.23    151.79 o 
  -1   4  17      188.21       -0.19    161.69 o 
   0   4  17        1.78      -74.11    167.88 o 
   1   4  17      111.77      -55.79    175.08 o 
   2   4  17      146.21      268.94    186.40 o 
   3   4  17        0.07     -294.97    228.53 o 
   4   4  17      270.09      357.36    200.77 o 
   5   4  17      183.07       97.28    206.16 o 
   6   4  17        1.66      -60.23    263.08 o 
   7   4  17       58.28      220.49    281.60 o 
   8   4  17       33.95       35.68    294.96 o 
 -19   5  17       22.07      -43.11    350.15 o 
 -18   5  17        9.56     -179.95    244.51 o 
 -17   5  17        0.51     -201.96    230.58 o 
 -16   5  17       57.15      438.36    253.29 o 
 -15   5  17        0.03     -140.67    179.67 o 
 -14   5  17        2.51      192.89    176.39 o 
 -13   5  17        0.02      -36.03    261.13 o 
 -12   5  17       12.96       -9.47    167.52 o 
 -11   5  17       26.06     -196.78    158.68 o 
 -10   5  17       81.26      157.58    162.21 o 
  -9   5  17        3.76     -175.06    146.09 o 
  -8   5  17      176.00      -81.89    206.68 o 
  -7   5  17        4.03      296.62    227.72 o 
  -6   5  17      233.95      156.98    316.76 o 
  -5   5  17      306.43      174.86    215.03 o 
  -4   5  17       22.28      -48.52    303.92 o 
  -3   5  17       54.27      249.93    219.71 o 
  -2   5  17        0.03     -193.33    214.16 o 
  -1   5  17       27.16       43.47    224.84 o 
   0   5  17      145.45      224.19    260.26 o 
   1   5  17       19.64     -152.77    188.25 o 
   2   5  17      106.10     -198.25    188.56 o 
   3   5  17       74.14      -56.61    204.05 o 
   4   5  17        4.05     -210.59    205.12 o 
   5   5  17        3.54     -269.36    263.40 o 
   6   5  17       14.45     -324.13    216.09 o 
   7   5  17       76.62      238.42    341.59 o 
 -18   6  17        0.18       54.40    422.06 o 
 -17   6  17        1.34     -332.23    257.47 o 
 -16   6  17       51.95        3.93    246.40 o 
 -15   6  17       29.82      -10.86    277.80 o 
 -14   6  17       11.58       62.13    189.17 o 
 -13   6  17        5.84      132.23    179.34 o 
 -12   6  17        1.04     -243.49    180.41 o 
 -11   6  17       13.16      -46.78    295.14 o 
 -10   6  17       34.53     -216.18    234.12 o 
  -9   6  17       17.11      152.93    227.44 o 
  -8   6  17      266.02      375.27    357.85 o 
  -7   6  17      155.85        3.34    223.18 o 
  -6   6  17        0.39     -333.12    222.08 o 
  -5   6  17       85.25     -326.15    217.43 o 
  -4   6  17        3.88     -106.36    206.32 o 
  -3   6  17       12.08      122.61    235.20 o 
  -2   6  17        2.58      119.04    242.32 o 
  -1   6  17       83.85       -3.47    244.88 o 
   0   6  17       11.37     -228.24    240.85 o 
   1   6  17       69.54      -63.77    256.12 o 
   2   6  17       71.24      341.70    271.44 o 
   3   6  17      215.50       81.57    268.26 o 
   4   6  17      245.42      254.10    239.56 o 
   5   6  17       29.94     -218.90    410.09 o 
 -16   7  17        2.57      -99.25    466.58 o 
 -15   7  17        6.63      -49.27    256.98 o 
 -14   7  17       10.06       22.07    205.11 o 
 -13   7  17       12.58     -160.58    201.14 o 
 -12   7  17       35.91       14.49    391.24 o 
 -11   7  17        0.47      -50.15    258.34 o 
 -10   7  17        9.35     -169.80    369.84 o 
  -9   7  17       35.04      117.17    360.42 o 
  -8   7  17        4.30      251.41    388.67 o 
  -7   7  17       19.59     -304.24    239.94 o 
  -6   7  17       96.99        0.09    347.58 o 
  -5   7  17       45.17     -171.36    215.67 o 
  -4   7  17      120.26     -303.52    296.21 o 
  -3   7  17      192.83     -349.41    241.75 o 
  -2   7  17      270.14      -67.96    259.76 o 
  -1   7  17       50.80      259.54    346.72 o 
   0   7  17       14.51       18.14    408.36 o 
   1   7  17       14.86     -339.44    254.37 o 
   2   7  17       64.10      124.95    517.09 o 
   3   7  17       29.96     -194.30    271.52 o 
   4   7  17       33.09      422.81    286.33 o 
 -14   8  17        0.14      120.45    295.71 o 
 -13   8  17       73.74       77.99    308.39 o 
 -12   8  17       33.16      301.60    305.21 o 
 -11   8  17       16.95      172.15    295.95 o 
 -10   8  17        6.41       69.95    286.75 o 
  -9   8  17       34.15      303.95    300.85 o 
  -8   8  17      132.10      258.30    505.10 o 
  -7   8  17       60.68       44.80    275.92 o 
  -6   8  17       20.50      381.74    285.64 o 
  -5   8  17        0.21       79.42    285.65 o 
  -4   8  17       59.71      -30.97    269.92 o 
  -3   8  17        3.04     -204.17    282.50 o 
  -2   8  17      211.53      294.91    279.29 o 
  -1   8  17        5.85      180.27    289.13 o 
   0   8  17        0.75     -407.64    271.76 o 
   1   8  17        6.43      211.39    293.67 o 
  -9   9  17        5.17      -46.05    308.28 o 
  -8   9  17        3.77     -296.17    411.79 o 
  -7   9  17        1.17      -96.62    316.73 o 
  -6   9  17       53.74     -112.35    485.41 o 
  -5   9  17        0.95     -226.00    290.29 o 
  -4   9  17        0.04      -49.11    310.78 o 
 -22   0  18       14.96      493.12    464.01 o 
 -21   0  18       20.79     -289.36    369.84 o 
 -20   0  18       21.93      619.82    416.07 o 
 -19   0  18      205.37      599.27    393.81 o 
 -18   0  18        3.20      -37.67    311.62 o 
 -17   0  18      117.07     -222.59    325.32 o 
 -16   0  18      145.57      190.06    303.06 o 
 -15   0  18       58.56       39.38    284.23 o 
 -14   0  18      169.55      402.37    291.08 o 
 -13   0  18      134.74      424.63    273.95 o 
 -12   0  18       16.70     -282.51    222.59 o 
 -11   0  18       14.49      184.62    161.67 o 
 -10   0  18       15.16      204.65    156.50 o 
  -9   0  18       23.87      206.85    157.97 o 
  -8   0  18       46.67      -45.93    151.11 o 
  -7   0  18       16.77     -100.90    149.76 o 
  -6   0  18      255.96      381.74    196.05 o 
  -5   0  18       86.17      -96.43    168.65 o 
  -4   0  18     1472.52     1915.72    258.43 o 
  -3   0  18      367.56      318.23    177.37 o 
  -2   0  18      451.94      683.80    193.61 o 
  -1   0  18     1124.60     1777.27    376.69 o 
   0   0  18       89.69       44.52    285.94 o 
   1   0  18      132.92     -101.02    297.92 o 
   2   0  18      148.35      383.53    316.76 o 
   3   0  18        7.73     -459.73    306.49 o 
   4   0  18      372.25      176.36    362.99 o 
   5   0  18       45.17      279.09    364.70 o 
   6   0  18        1.00      417.78    397.23 o 
   7   0  18        0.29      195.19    404.08 o 
   8   0  18        1.11     -304.77    390.38 o 
 -22   1  18        4.24      125.02    309.88 o 
 -21   1  18        0.56      140.22    319.33 o 
 -20   1  18       65.48     -241.24    262.86 o 
 -19   1  18       16.72      -90.32    251.83 o 
 -18   1  18       35.65      446.60    338.16 o 
 -17   1  18       70.13     -130.43    229.14 o 
 -16   1  18       37.67       10.43    217.84 o 
 -15   1  18       49.74      250.63    185.76 o 
 -14   1  18        6.65      -10.57    137.59 o 
 -13   1  18        6.72      128.33    143.83 o 
 -12   1  18        2.79      -27.65    139.70 o 
 -11   1  18      250.48      167.23    137.51 o 
 -10   1  18       16.34       -8.86    128.93 o 
  -9   1  18      697.45      688.56    124.81 o 
  -8   1  18      205.05      226.89    112.06 o 
  -7   1  18       95.04        7.00    108.60 o 
  -6   1  18      777.42      884.07    133.10 o 
  -5   1  18      184.98      283.28    116.60 o 
  -4   1  18      223.15      215.30    117.08 o 
  -3   1  18       92.82       81.92    139.80 o 
  -2   1  18       25.35       95.05    147.23 o 
  -1   1  18      161.40      121.67    153.55 o 
   0   1  18      438.67      554.20    213.63 o 
   1   1  18        4.23     -308.33    205.55 o 
   2   1  18       31.77        8.19    222.61 o 
   3   1  18       83.53      400.99    244.42 o 
   4   1  18      182.18      224.53    246.32 o 
   5   1  18        5.78        1.83    254.49 o 
   6   1  18       13.49     -367.21    284.23 o 
   7   1  18        6.51      147.80    269.59 o 
   8   1  18       38.60      215.60    292.24 o 
 -21   2  18        0.14      -49.65    285.44 o 
 -20   2  18        0.14      107.54    271.46 o 
 -19   2  18        1.15     -282.27    254.75 o 
 -18   2  18       83.71      123.95    242.13 o 
 -17   2  18       14.18      -21.83    231.10 o 
 -16   2  18        5.69     -236.55    165.41 o 
 -15   2  18      121.98      349.20    169.13 o 
 -14   2  18      103.22     -118.02    147.59 o 
 -13   2  18      271.47      260.98    157.89 o 
 -12   2  18      109.68       32.92    142.39 o 
 -11   2  18        0.80      -49.45    147.25 o 
 -10   2  18      183.89       90.51    135.10 o 
  -9   2  18        2.07       51.66    135.01 o 
  -8   2  18        4.75       49.84    133.04 o 
  -7   2  18       48.79      220.72    137.06 o 
  -6   2  18      112.19      -30.64    110.12 o 
  -5   2  18        6.12     -122.16    125.87 o 
  -4   2  18       27.86      109.77    140.00 o 
  -3   2  18      222.86      247.09    150.09 o 
  -2   2  18      362.85      552.07    165.03 o 
  -1   2  18      505.83      565.03    194.12 o 
   0   2  18        1.53     -219.84    155.37 o 
   1   2  18        5.38      149.19    164.74 o 
   2   2  18      110.52      309.46    229.57 o 
   3   2  18      134.38      150.00    238.06 o 
   4   2  18      161.39      -70.49    246.91 o 
   5   2  18        3.73     -115.10    257.27 o 
   6   2  18        7.54      -65.39    264.07 o 
   7   2  18        6.38      347.11    284.22 o 
   8   2  18        3.23     -241.12    291.77 o 
 -21   3  18        0.13      278.00    266.32 o 
 -20   3  18        0.15      -82.81    268.74 o 
 -19   3  18       40.27     -269.95    255.97 o 
 -18   3  18        6.38     -169.01    187.93 o 
 -17   3  18        1.20       83.44    178.60 o 
 -16   3  18       45.18      188.11    214.64 o 
 -15   3  18        1.52       14.23    169.09 o 
 -14   3  18       61.08      132.30    167.26 o 
 -13   3  18        0.29     -143.92    172.35 o 
 -12   3  18       82.46        1.30    146.59 o 
 -11   3  18       90.69     -214.23    142.82 o 
 -10   3  18       72.15      121.51    149.04 o 
  -9   3  18       23.84        6.88    179.58 o 
  -8   3  18       85.52      237.64    135.12 o 
  -7   3  18       13.54      -87.64    137.94 o 
  -6   3  18       58.62      -15.60    180.63 o 
  -5   3  18       61.55       34.07    313.33 o 
  -4   3  18       19.04       53.07    147.59 o 
  -3   3  18      399.14      482.50    163.37 o 
  -2   3  18      207.61       -3.17    160.44 o 
  -1   3  18      628.15      466.92    223.70 o 
   0   3  18       26.99      -23.78    167.38 o 
   1   3  18      182.81      232.47    181.98 o 
   2   3  18      413.36      185.59    184.19 o 
   3   3  18       85.10      -69.75    191.64 o 
   4   3  18       51.04      319.11    356.14 o 
   5   3  18        6.50      -52.13    262.10 o 
   6   3  18        0.26     -185.29    276.60 o 
   7   3  18       55.51      144.48    297.83 o 
 -20   4  18       16.52     -202.21    279.76 o 
 -19   4  18        0.19      -20.00    256.53 o 
 -18   4  18       40.36     -279.30    186.20 o 
 -17   4  18       28.30      -89.48    185.45 o 
 -16   4  18       26.50     -183.73    174.36 o 
 -15   4  18       15.41     -147.07    165.60 o 
 -14   4  18       36.89     -112.13    165.80 o 
 -13   4  18       39.48       59.71    156.64 o 
 -12   4  18       92.97      110.53    166.95 o 
 -11   4  18       36.63       91.70    155.70 o 
 -10   4  18       88.76      121.02    152.04 o 
  -9   4  18      110.16       55.65    154.75 o 
  -8   4  18       16.57     -199.69    244.85 o 
  -7   4  18       50.56       83.69    246.56 o 
  -6   4  18        7.69      115.95    205.51 o 
  -5   4  18        0.94     -292.07    194.71 o 
  -4   4  18      111.24      -32.41    202.33 o 
  -3   4  18      267.43       31.19    208.33 o 
  -2   4  18       32.46      -84.28    208.15 o 
  -1   4  18      214.55       46.56    206.15 o 
   0   4  18      128.96     -236.43    173.28 o 
   1   4  18       91.36       67.76    190.49 o 
   2   4  18       23.52      -41.16    194.94 o 
   3   4  18        2.55      115.78    203.82 o 
   4   4  18       32.69      159.34    281.31 o 
   5   4  18      173.65     -306.62    262.59 o 
   6   4  18        2.71      299.19    286.01 o 
 -19   5  18        0.06     -360.88    277.00 o 
 -18   5  18        3.54      112.78    348.43 o 
 -17   5  18        0.40       46.44    194.69 o 
 -16   5  18       23.67      -83.18    192.40 o 
 -15   5  18       38.31      161.62    193.61 o 
 -14   5  18       10.72     -127.78    205.16 o 
 -13   5  18        0.56      -13.22    180.81 o 
 -12   5  18       34.32     -171.28    173.84 o 
 -11   5  18      109.70     -210.61    167.25 o 
 -10   5  18       23.31       57.56    160.52 o 
  -9   5  18        3.67       -0.64    231.15 o 
  -8   5  18       31.90       47.73    220.65 o 
  -7   5  18       33.60      218.17    218.42 o 
  -6   5  18       58.01     -106.16    209.33 o 
  -5   5  18      176.03      304.53    225.50 o 
  -4   5  18        0.10     -280.07    186.71 o 
  -3   5  18       14.20       66.37    222.61 o 
  -2   5  18        1.21      218.14    229.42 o 
  -1   5  18      192.34     -329.43    219.62 o 
   0   5  18       74.02      239.25    250.30 o 
   1   5  18        4.57     -190.17    244.90 o 
   2   5  18        8.15     -115.19    215.80 o 
   3   5  18       36.16       27.63    224.73 o 
   4   5  18        3.98     -273.41    215.17 o 
   5   5  18        8.76     -223.69    228.05 o 
 -17   6  18        4.81      287.46    223.56 o 
 -16   6  18       60.05      169.47    217.11 o 
 -15   6  18       20.94     -286.67    191.11 o 
 -14   6  18       16.76     -138.58    193.37 o 
 -13   6  18       35.55      -55.72    190.91 o 
 -12   6  18        8.44       52.45    182.41 o 
 -11   6  18       11.04     -145.61    240.02 o 
 -10   6  18      179.81     -260.32    243.99 o 
  -9   6  18       52.98        5.82    226.68 o 
  -8   6  18       23.51      -79.75    236.69 o 
  -7   6  18       70.50       15.28    245.98 o 
  -6   6  18       44.66      477.74    248.53 o 
  -5   6  18      140.40      665.29    517.94 o 
  -4   6  18       45.57       60.62    242.32 o 
  -3   6  18        4.19      -53.56    241.55 o 
  -2   6  18       60.05     -345.04    230.03 o 
  -1   6  18      132.40     -197.59    247.92 o 
   0   6  18       15.50      152.07    481.13 o 
   1   6  18        6.80     -212.60    263.75 o 
   2   6  18       60.47       44.87    278.91 o 
   3   6  18       15.81     -289.13    274.56 o 
   4   6  18       53.89      -66.01    286.15 o 
 -15   7  18        1.94      -80.58    209.97 o 
 -14   7  18        0.63      144.46    250.36 o 
 -13   7  18        1.00     -388.52    259.02 o 
 -12   7  18       16.34       96.77    276.61 o 
 -11   7  18        0.40     -110.29    271.22 o 
 -10   7  18       13.49      -99.80    326.18 o 
  -9   7  18       90.59      -58.24    275.92 o 
  -8   7  18       81.19     -210.02    254.24 o 
  -7   7  18        5.38       86.95    275.28 o 
  -6   7  18       43.67     -222.20    258.13 o 
  -5   7  18       69.50        5.78    272.92 o 
  -4   7  18      102.35      -43.14    263.28 o 
  -3   7  18      189.38      430.65    373.26 o 
  -2   7  18        0.10     -102.60    262.82 o 
  -1   7  18       54.86      -30.82    277.70 o 
   0   7  18      140.63      351.78    296.77 o 
   1   7  18        5.90        3.09    275.10 o 
   2   7  18        4.07     -191.62    267.27 o 
 -12   8  18        0.17     -193.21    306.27 o 
 -11   8  18       14.73     -426.74    284.49 o 
 -10   8  18       10.66        5.70    303.51 o 
  -9   8  18       33.14      265.11    310.07 o 
  -8   8  18       25.95      119.92    295.71 o 
  -7   8  18        8.29     -290.86    274.63 o 
  -6   8  18        4.38     -426.65    284.43 o 
  -5   8  18        1.09     -258.59    283.06 o 
  -4   8  18       21.80      159.65    562.46 o 
  -3   8  18        0.29      314.44    427.20 o 
  -2   8  18       38.03      416.57    305.97 o 
  -1   8  18       29.34      449.93    306.91 o 
 -21   1  19        0.08     -147.30    273.49 o 
 -20   1  19        1.09      -94.74    265.67 o 
 -19   1  19        6.68     -100.34    267.43 o 
 -18   1  19        1.67     -286.04    282.51 o 
 -17   1  19       13.07     -113.39    377.54 o 
 -16   1  19        1.24      113.02    230.11 o 
 -15   1  19       27.51      272.69    224.58 o 
 -14   1  19       40.44     -216.20    203.79 o 
 -13   1  19        0.54      -93.23    150.54 o 
 -12   1  19      261.86      497.85    161.02 o 
 -11   1  19       15.79     -117.54    136.22 o 
 -10   1  19        4.71      -63.43    139.52 o 
  -9   1  19      307.11      315.58    162.77 o 
  -8   1  19      124.81       26.57    112.78 o 
  -7   1  19       10.56       48.49    113.87 o 
  -6   1  19       11.08      -67.86    115.50 o 
  -5   1  19      111.30      -32.81    134.77 o 
  -4   1  19      413.06      541.72    159.22 o 
  -3   1  19      229.84      234.90    152.28 o 
  -2   1  19       49.19      141.89    179.64 o 
  -1   1  19       83.58       -2.19    205.08 o 
   0   1  19       88.77      125.23    223.37 o 
   1   1  19        0.21     -249.08    306.49 o 
   2   1  19       30.97     -297.07    226.40 o 
   3   1  19        4.92     -318.58    236.05 o 
   4   1  19       30.73      150.25    266.32 o 
   5   1  19       19.25      433.77    406.65 o 
   6   1  19       41.75       16.35    312.48 o 
   7   1  19       14.13      733.64    308.38 o 
 -21   2  19        2.91     -147.74    291.41 o 
 -20   2  19        1.80     -452.02    301.35 o 
 -19   2  19       28.46      130.08    265.95 o 
 -18   2  19        5.31        0.90    258.68 o 
 -17   2  19       92.31       97.46    238.50 o 
 -16   2  19        1.15       82.94    229.46 o 
 -15   2  19       16.20       73.04    166.99 o 
 -14   2  19      126.33     -154.69    159.71 o 
 -13   2  19       73.92      276.92    162.32 o 
 -12   2  19       43.24      -54.79    150.08 o 
 -11   2  19      177.50      472.32    157.90 o 
 -10   2  19        4.65       10.90    158.05 o 
  -9   2  19        0.43      -50.75    174.49 o 
  -8   2  19        4.81     -145.32    134.95 o 
  -7   2  19       90.68     -177.96    137.46 o 
  -6   2  19       91.11       55.17    123.43 o 
  -5   2  19      101.40      193.66    148.02 o 
  -4   2  19       76.47       50.38    154.43 o 
  -3   2  19      275.64      307.03    161.90 o 
  -2   2  19        5.22       44.86    162.75 o 
  -1   2  19        0.56      -95.67    167.39 o 
   0   2  19       27.22       49.46    174.70 o 
   1   2  19      239.50      168.51    224.73 o 
   2   2  19       44.52       58.90    232.91 o 
   3   2  19        0.39     -157.52    246.99 o 
   4   2  19        0.02      215.31    465.72 o 
   5   2  19        7.08       21.01    274.63 o 
   6   2  19       25.24     -232.74    276.60 o 
 -20   3  19        1.18      264.36    294.14 o 
 -19   3  19        1.45     -123.38    267.90 o 
 -18   3  19        9.93       13.08    192.69 o 
 -17   3  19       66.70       91.33    192.37 o 
 -16   3  19       16.33      105.43    182.93 o 
 -15   3  19       65.23      251.00    181.74 o 
 -14   3  19      185.11      236.19    175.92 o 
 -13   3  19        0.22     -187.16    158.93 o 
 -12   3  19       46.19       95.48    150.61 o 
 -11   3  19        0.36     -212.69    150.83 o 
 -10   3  19        8.57     -103.96    267.86 o 
  -9   3  19      458.44      421.81    160.66 o 
  -8   3  19       67.83       99.07    149.05 o 
  -7   3  19        9.00      -95.45    191.11 o 
  -6   3  19        1.96       41.11    198.70 o 
  -5   3  19       72.13      -57.83    193.61 o 
  -4   3  19       53.66      144.08    202.18 o 
  -3   3  19      407.60      561.03    182.85 o 
  -2   3  19       13.95      121.50    172.22 o 
  -1   3  19      122.92       30.81    172.99 o 
   0   3  19        5.54      150.87    184.81 o 
   1   3  19        6.62     -133.94    175.43 o 
   2   3  19       44.26       90.59    195.32 o 
   3   3  19       89.14       37.80    285.94 o 
   4   3  19        1.21       47.36    288.51 o 
   5   3  19      119.28      140.03    457.16 o 
   6   3  19       70.50      188.05    302.20 o 
 -19   4  19       12.30      286.05    217.41 o 
 -18   4  19        2.29      375.77    210.56 o 
 -17   4  19        5.79     -287.94    191.96 o 
 -16   4  19      396.99      123.82    195.61 o 
 -15   4  19       50.64       65.69    182.48 o 
 -14   4  19      146.63      -80.28    169.89 o 
 -13   4  19      186.30       10.18    158.93 o 
 -12   4  19        1.67     -128.00    161.19 o 
 -11   4  19       95.33      -21.74    164.70 o 
 -10   4  19        5.36     -233.67    155.78 o 
  -9   4  19       36.81      -60.55    212.56 o 
  -8   4  19      459.86      621.16    223.26 o 
  -7   4  19        0.31      196.11    233.72 o 
  -6   4  19       19.19      365.09    340.73 o 
  -5   4  19       43.88      128.68    229.44 o 
  -4   4  19       68.61      161.19    260.26 o 
  -3   4  19        1.32     -263.75    214.69 o 
  -2   4  19        9.39       62.23    227.81 o 
  -1   4  19       96.60     -101.33    240.57 o 
   0   4  19       25.03      -54.18    191.74 o 
   1   4  19      360.71      434.35    316.27 o 
   2   4  19        0.74      278.95    284.95 o 
   3   4  19        0.99      164.37    209.57 o 
   4   4  19       50.71       39.09    273.00 o 
   5   4  19        2.20     -348.98    272.38 o 
 -18   5  19       17.89      -17.58    256.56 o 
 -17   5  19        0.16      219.91    215.85 o 
 -16   5  19       10.47      156.77    201.94 o 
 -15   5  19        0.32       84.04    198.74 o 
 -14   5  19       24.19      -12.53    188.46 o 
 -13   5  19        5.75      -65.48    178.96 o 
 -12   5  19        1.14      -40.84    213.95 o 
 -11   5  19        2.63      263.38    181.56 o 
 -10   5  19        6.45     -184.26    221.20 o 
  -9   5  19       14.73     -168.80    264.54 o 
  -8   5  19       34.44       98.39    228.57 o 
  -7   5  19       23.45      -99.60    428.91 o 
  -6   5  19      238.36      170.99    230.11 o 
  -5   5  19       11.90       20.40    230.62 o 
  -4   5  19        7.19     -134.51    232.57 o 
  -3   5  19       81.20      113.64    243.31 o 
  -2   5  19      132.16       37.76    243.99 o 
  -1   5  19      210.17       -3.39    417.78 o 
   0   5  19      153.31      129.49    315.90 o 
   1   5  19        1.34     -224.13    251.17 o 
   2   5  19       10.13     -379.09    252.73 o 
   3   5  19        5.64     -176.99    260.15 o 
   4   5  19       19.51     -334.93    223.29 o 
 -17   6  19       18.10     -173.56    219.31 o 
 -16   6  19       39.78     -246.84    216.85 o 
 -15   6  19        0.93       59.34    208.21 o 
 -14   6  19       42.06      223.45    210.00 o 
 -13   6  19       13.36      -18.82    195.98 o 
 -12   6  19       13.57      -49.58    267.18 o 
 -11   6  19       54.11        3.98    265.96 o 
 -10   6  19        2.30     -211.12    242.00 o 
  -9   6  19       30.75     -122.73    247.83 o 
  -8   6  19        6.50     -182.23    253.39 o 
  -7   6  19        4.63       21.27    244.12 o 
  -6   6  19      155.63      242.94    260.48 o 
  -5   6  19       63.91     -294.77    463.15 o 
  -4   6  19        6.97     -153.75    236.37 o 
  -3   6  19        1.26     -101.82    260.89 o 
  -2   6  19        5.24     -309.64    254.75 o 
  -1   6  19       82.70      115.20    266.89 o 
   0   6  19      177.20     -156.21    272.38 o 
   1   6  19       40.82      121.02    263.86 o 
   2   6  19       52.78     -210.44    280.12 o 
 -14   7  19        4.36      274.16    308.35 o 
 -13   7  19       57.40     -407.91    292.61 o 
 -12   7  19        1.03     -126.33    301.35 o 
 -11   7  19        1.53       38.84    303.06 o 
 -10   7  19       16.94     -380.77    484.55 o 
  -9   7  19        9.44      229.84    378.40 o 
  -8   7  19        0.26       41.76    273.52 o 
  -7   7  19        0.41      -45.20    273.55 o 
  -6   7  19       46.56       -2.83    277.18 o 
  -5   7  19       14.60      276.89    279.76 o 
  -4   7  19       21.17     -402.17    268.11 o 
  -3   7  19        9.23      256.50    368.98 o 
  -2   7  19        4.01      -94.94    285.71 o 
  -1   7  19        1.79     -122.22    440.89 o 
   0   7  19       29.79      190.56    327.89 o 
 -10   8  19        9.59       54.87    316.52 o 
  -9   8  19       11.80      631.18    337.63 o 
  -8   8  19       53.29      177.61    369.84 o 
  -7   8  19       58.90     -451.11    300.74 o 
  -6   8  19        1.75      453.48    312.83 o 
  -5   8  19        5.20     -317.09    295.05 o 
 -21   0  20        2.53      -59.93    434.90 o 
 -20   0  20        1.32     -351.00    385.25 o 
 -19   0  20       14.92      333.88    388.67 o 
 -18   0  20        2.40       46.23    368.12 o 
 -17   0  20      131.51        8.56    354.43 o 
 -16   0  20        3.21     -238.00    306.49 o 
 -15   0  20        8.37     -253.41    294.50 o 
 -14   0  20      256.76      700.29    323.61 o 
 -13   0  20      125.64     -155.81    255.12 o 
 -12   0  20       87.95     -138.69    275.67 o 
 -11   0  20      159.47       59.93    277.38 o 
 -10   0  20      107.34      125.20    184.06 o 
  -9   0  20       15.94     -180.87    168.68 o 
  -8   0  20        2.97      197.51    176.36 o 
  -7   0  20       16.58      -75.45    171.38 o 
  -6   0  20       38.99      238.57    188.26 o 
  -5   0  20      330.69      326.34    264.54 o 
  -4   0  20       17.31      273.35    194.91 o 
  -3   0  20      255.65      234.57    272.24 o 
  -2   0  20      117.55      422.92    292.79 o 
  -1   0  20      334.47      412.64    323.61 o 
   0   0  20        1.75      135.26    320.18 o 
   1   0  20        1.97      148.96    332.17 o 
   2   0  20        3.41     -174.65    347.58 o 
   3   0  20      296.23      820.15    388.67 o 
   4   0  20      203.41      299.64    402.37 o 
   5   0  20      121.49      203.75    400.66 o 
 -20   1  20        1.55      223.70    371.55 o 
 -19   1  20        1.28     -293.18    256.36 o 
 -18   1  20        0.17     -325.63    278.23 o 
 -17   1  20        7.04     -138.61    238.36 o 
 -16   1  20       54.20      -95.25    228.82 o 
 -15   1  20      122.31      306.69    285.94 o 
 -14   1  20       10.00     -158.61    206.30 o 
 -13   1  20        5.93       -0.22    155.30 o 
 -12   1  20      226.99      119.13    152.46 o 
 -11   1  20        6.16      -30.81    165.06 o 
 -10   1  20       14.16      201.15    148.14 o 
  -9   1  20       10.99      -90.49    163.79 o 
  -8   1  20        9.92       34.56    118.83 o 
  -7   1  20      257.97      324.37    130.32 o 
  -6   1  20      600.78      674.43    141.36 o 
  -5   1  20       32.05        8.55    151.76 o 
  -4   1  20        6.86      138.43    157.49 o 
  -3   1  20       79.82        5.92    163.26 o 
  -2   1  20      181.20      311.66    166.16 o 
  -1   1  20      102.57      273.17    222.61 o 
   0   1  20       51.69     -192.08    221.75 o 
   1   1  20        7.16       22.86    280.80 o 
   2   1  20        7.61       64.20    258.32 o 
   3   1  20       38.52      235.87    270.25 o 
   4   1  20        1.15     -213.74    268.26 o 
   5   1  20        1.52      305.53    493.97 o 
 -20   2  20       11.53     -412.41    416.07 o 
 -19   2  20       14.13        6.55    276.20 o 
 -18   2  20        7.43     -378.46    252.31 o 
 -17   2  20        2.53      -52.62    242.00 o 
 -16   2  20       16.81      165.34    273.95 o 
 -15   2  20       32.17      151.48    239.51 o 
 -14   2  20       35.38      -35.78    168.37 o 
 -13   2  20       58.86     -192.61    157.28 o 
 -12   2  20       64.49     -162.92    152.50 o 
 -11   2  20       94.26      -36.79    153.97 o 
 -10   2  20        4.65      -19.53    146.63 o 
  -9   2  20       21.68       64.92    151.94 o 
  -8   2  20       15.31       50.41    150.27 o 
  -7   2  20        0.95     -214.27    142.85 o 
  -6   2  20        3.46       11.75    191.83 o 
  -5   2  20        8.52      -18.15    164.50 o 
  -4   2  20      243.16      148.86    180.78 o 
  -3   2  20       59.87       99.64    167.44 o 
  -2   2  20      150.56     -247.98    165.32 o 
  -1   2  20       98.89       49.01    225.85 o 
   0   2  20        6.89      -10.41    231.16 o 
   1   2  20        0.52     -302.34    225.93 o 
   2   2  20        1.44      167.22    457.16 o 
   3   2  20        2.31      665.33    283.68 o 
   4   2  20       34.10      116.94    268.48 o 
   5   2  20       17.21       92.00    289.96 o 
 -19   3  20        0.22      292.06    284.62 o 
 -18   3  20        1.51       83.12    289.36 o 
 -17   3  20        6.34     -101.43    190.81 o 
 -16   3  20      176.85      277.06    193.34 o 
 -15   3  20       74.25        7.88    181.56 o 
 -14   3  20       30.94      -90.72    173.79 o 
 -13   3  20       39.21      196.90    172.46 o 
 -12   3  20       46.92       83.34    170.39 o 
 -11   3  20        4.73      -98.04    162.87 o 
 -10   3  20        4.90     -104.76    155.49 o 
  -9   3  20       29.26      -61.51    157.40 o 
  -8   3  20       12.13      -18.74    202.18 o 
  -7   3  20       64.97     -276.14    203.75 o 
  -6   3  20        1.36     -301.69    201.12 o 
  -5   3  20       13.43       42.59    204.08 o 
  -4   3  20       60.25     -154.42    220.87 o 
  -3   3  20       22.81       -0.68    176.50 o 
  -2   3  20       31.62      160.84    180.89 o 
  -1   3  20       10.20     -134.12    183.27 o 
   0   3  20       28.16      -49.22    188.29 o 
   1   3  20       98.23      136.92    193.77 o 
   2   3  20       24.09      237.94    258.32 o 
   3   3  20        0.08      161.17    273.00 o 
   4   3  20        2.48     -398.53    265.69 o 
 -19   4  20        4.14      -74.55    216.60 o 
 -18   4  20       66.37       93.25    214.58 o 
 -17   4  20        6.94      -76.57    202.32 o 
 -16   4  20        0.16      180.51    198.95 o 
 -15   4  20        2.61      -57.81    235.78 o 
 -14   4  20        2.50       58.00    181.71 o 
 -13   4  20        0.37     -192.13    168.31 o 
 -12   4  20        7.93       -7.96    175.86 o 
 -11   4  20       69.08      182.37    176.34 o 
 -10   4  20       50.66      144.56    225.18 o 
  -9   4  20       16.23      292.81    232.53 o 
  -8   4  20      114.04       28.15    212.95 o 
  -7   4  20       10.74      113.83    225.10 o 
  -6   4  20       42.74      -34.60    230.78 o 
  -5   4  20       69.14       -6.61    223.89 o 
  -4   4  20        1.20       82.19    256.83 o 
  -3   4  20       85.26       10.14    273.95 o 
  -2   4  20      168.84     -367.47    297.07 o 
  -1   4  20       10.90       90.59    242.00 o 
   0   4  20       35.66       15.30    198.02 o 
   1   4  20       17.97      243.40    214.03 o 
   2   4  20        4.62     -216.82    210.02 o 
   3   4  20       36.82       98.68    428.05 o 
 -17   5  20       19.26        1.34    216.93 o 
 -16   5  20       15.54       51.86    204.72 o 
 -15   5  20        0.95      211.29    212.14 o 
 -14   5  20       22.45       17.27    191.45 o 
 -13   5  20       10.60       22.23    189.58 o 
 -12   5  20       17.95      -57.53    244.36 o 
 -11   5  20        3.45     -163.09    244.52 o 
 -10   5  20        0.41       47.62    279.95 o 
  -9   5  20        2.11      282.13    311.62 o 
  -8   5  20        3.00      118.04    253.00 o 
  -7   5  20       95.21     -176.08    239.10 o 
  -6   5  20       23.81      436.42    275.67 o 
  -5   5  20        1.74     -123.48    237.19 o 
  -4   5  20        8.54      145.13    246.42 o 
  -3   5  20        1.89      126.70    253.03 o 
  -2   5  20       31.44     -287.22    234.75 o 
  -1   5  20        1.62       37.10    267.58 o 
   0   5  20        5.54      158.02    357.00 o 
   1   5  20       23.89     -134.93    269.86 o 
   2   5  20       34.13     -368.81    265.36 o 
 -15   6  20        0.82      -86.50    212.28 o 
 -14   6  20      162.43       83.24    284.32 o 
 -13   6  20        1.14     -403.17    268.78 o 
 -12   6  20        4.82     -299.68    263.16 o 
 -11   6  20      176.48      278.68    282.00 o 
 -10   6  20       18.24       69.36    265.46 o 
  -9   6  20       33.91      413.42    308.20 o 
  -8   6  20        4.54       15.16    272.54 o 
  -7   6  20       17.89      169.93    275.92 o 
  -6   6  20      236.92      157.41    275.41 o 
  -5   6  20       66.28      249.96    270.80 o 
  -4   6  20        1.16     -118.07    273.59 o 
  -3   6  20       94.77      294.45    282.89 o 
  -2   6  20      257.96      307.20    294.14 o 
  -1   6  20        0.02       29.69    288.71 o 
   0   6  20        9.79     -150.86    286.01 o 
 -12   7  20        5.78     -187.10    273.77 o 
 -11   7  20        8.91     -131.25    294.34 o 
 -10   7  20        5.74     -324.30    293.60 o 
  -9   7  20        7.50      116.11    295.79 o 
  -8   7  20        0.59      -97.83    278.46 o 
  -7   7  20        0.25     -528.39    487.12 o 
  -6   7  20       53.99       27.87    582.15 o 
  -5   7  20       39.96       25.88    542.77 o 
  -4   7  20       50.79      -77.59    297.01 o 
  -3   7  20        6.55     -177.01    285.22 o 
 -20   1  21        0.28     -152.87    382.68 o 
 -19   1  21       15.83     -144.22    266.96 o 
 -18   1  21        9.46      -58.36    270.54 o 
 -17   1  21        4.51       59.21    261.30 o 
 -16   1  21        0.23     -259.93    242.69 o 
 -15   1  21        1.67      120.16    227.58 o 
 -14   1  21        0.38      -77.91    216.72 o 
 -13   1  21        1.12       98.02    257.69 o 
 -12   1  21        7.30        0.06    156.57 o 
 -11   1  21        7.27     -203.32    152.77 o 
 -10   1  21       20.68      118.14    155.36 o 
  -9   1  21       83.82     -193.71    148.54 o 
  -8   1  21        9.76      -14.17    174.45 o 
  -7   1  21       31.18       32.84    136.32 o 
  -6   1  21       31.10     -173.52    154.70 o 
  -5   1  21      132.58      232.44    179.49 o 
  -4   1  21      292.55      465.85    234.51 o 
  -3   1  21        3.50      -65.06    209.45 o 
  -2   1  21        6.69     -136.37    219.71 o 
  -1   1  21       46.54      -34.63    227.93 o 
   0   1  21        1.00       -1.31    249.83 o 
   1   1  21       24.89       19.31    363.84 o 
   2   1  21       29.47      -38.22    256.51 o 
   3   1  21        0.13      -24.02    401.51 o 
   4   1  21       11.94     -240.93    302.20 o 
 -19   2  21        3.52      373.79    317.61 o 
 -18   2  21       20.75      -28.97    274.86 o 
 -17   2  21       31.14       50.65    249.74 o 
 -16   2  21        2.45     -125.74    238.36 o 
 -15   2  21        2.08       70.55    223.66 o 
 -14   2  21       34.97      248.35    180.02 o 
 -13   2  21        3.97     -255.23    170.16 o 
 -12   2  21       17.90        4.51    167.73 o 
 -11   2  21        4.34      -64.90    159.65 o 
 -10   2  21       26.85      -50.19    162.55 o 
  -9   2  21       15.91     -154.60    155.95 o 
  -8   2  21        5.14      -40.89    158.26 o 
  -7   2  21        0.46     -238.23    193.30 o 
  -6   2  21       24.11      195.49    211.86 o 
  -5   2  21       27.91      -83.28    163.19 o 
  -4   2  21      172.37       53.44    234.79 o 
  -3   2  21       30.01      357.29    183.41 o 
  -2   2  21       29.70      265.77    185.34 o 
  -1   2  21       15.97     -151.62    544.48 o 
   0   2  21       16.20      511.40    321.04 o 
   1   2  21      191.23       83.24    263.80 o 
   2   2  21       55.46      129.40    325.32 o 
   3   2  21        3.11     -244.94    272.43 o 
 -19   3  21        1.18      174.46    283.59 o 
 -18   3  21       38.91      230.90    371.55 o 
 -17   3  21        0.13     -289.61    193.07 o 
 -16   3  21       23.69     -238.51    186.69 o 
 -15   3  21       57.99      -98.39    233.45 o 
 -14   3  21        4.98      -78.01    172.96 o 
 -13   3  21        3.67       12.20    166.45 o 
 -12   3  21        4.74       91.13    178.29 o 
 -11   3  21        9.01       60.96    194.36 o 
 -10   3  21       93.58       42.50    164.28 o 
  -9   3  21       62.57      138.86    222.80 o 
  -8   3  21        3.18     -100.86    213.38 o 
  -7   3  21        1.65     -212.23    202.71 o 
  -6   3  21       14.51     -277.14    212.31 o 
  -5   3  21       31.74     -144.18    225.78 o 
  -4   3  21       98.41     -142.96    228.79 o 
  -3   3  21        1.38      182.69    432.33 o 
  -2   3  21       25.55     -228.57    187.85 o 
  -1   3  21       24.36      -53.50    195.33 o 
   0   3  21        3.90      -33.90    201.66 o 
   1   3  21      232.59        4.21    460.58 o 
   2   3  21       45.21      226.01    280.89 o 
   3   3  21        5.99       65.34    385.25 o 
 -17   4  21       45.25      -30.21    209.00 o 
 -16   4  21        9.49       60.09    203.61 o 
 -15   4  21        5.31      275.57    203.06 o 
 -14   4  21       76.22      171.48    190.84 o 
 -13   4  21       31.04       50.38    180.03 o 
 -12   4  21       46.55       64.69    184.92 o 
 -11   4  21       13.68     -114.43    229.38 o 
 -10   4  21        3.49      -91.84    231.74 o 
  -9   4  21       95.07      353.12    243.03 o 
  -8   4  21       30.92      505.14    248.01 o 
  -7   4  21        0.88      269.34    247.83 o 
  -6   4  21        0.04      -98.99    227.53 o 
  -5   4  21       60.09       64.91    338.16 o 
  -4   4  21        8.81      478.74    257.85 o 
  -3   4  21       90.93       22.00    251.20 o 
  -2   4  21        4.52      -83.28    336.45 o 
  -1   4  21        2.84      117.02    266.80 o 
   0   4  21       25.65      -48.44    499.96 o 
   1   4  21        8.42       31.66    219.52 o 
   2   4  21        4.89      -59.94    281.82 o 
 -16   5  21       13.14      324.28    259.34 o 
 -15   5  21        8.76      168.86    213.82 o 
 -14   5  21       14.32     -134.06    198.22 o 
 -13   5  21        0.51       10.20    257.81 o 
 -12   5  21        1.48      260.55    256.05 o 
 -11   5  21        8.83      154.13    398.94 o 
 -10   5  21        0.35       77.14    263.52 o 
  -9   5  21        3.25      305.96    252.17 o 
  -8   5  21        0.61      387.23    274.18 o 
  -7   5  21       11.77      -77.07    247.54 o 
  -6   5  21        0.16       35.47    635.23 o 
  -5   5  21        0.98     -365.85    243.90 o 
  -4   5  21        4.64      363.61    275.20 o 
  -3   5  21        2.44      -74.48    260.30 o 
  -2   5  21       45.32       89.24    272.38 o 
  -1   5  21       42.89       93.74    278.46 o 
   0   5  21       20.70      507.55    300.82 o 
 -14   6  21        3.02     -420.16    280.10 o 
 -13   6  21        0.09        5.46    284.43 o 
 -12   6  21       32.33     -104.41    302.20 o 
 -11   6  21       23.52      237.83    282.07 o 
 -10   6  21        1.75     -108.40    332.17 o 
  -9   6  21       12.19      294.89    293.37 o 
  -8   6  21        0.01       63.47    323.61 o 
  -7   6  21       74.70     -301.58    286.79 o 
  -6   6  21       96.69      -32.84    269.14 o 
  -5   6  21        6.77     -221.64    275.20 o 
  -4   6  21        0.62     -458.82    570.17 o 
  -3   6  21        2.07        3.77    505.10 o 
  -2   6  21       12.36     -150.02    288.99 o 
 -19   0  22        0.31     -106.16    380.11 o 
 -18   0  22        1.59      417.78    414.35 o 
 -17   0  22        2.14      748.23    404.08 o 
 -16   0  22        5.43       75.34    374.97 o 
 -15   0  22        2.08        1.71    327.03 o 
 -14   0  22        4.86       58.22    315.05 o 
 -13   0  22       39.52      373.26    308.20 o 
 -12   0  22       82.14      503.39    327.03 o 
 -11   0  22       99.00     -416.07    277.38 o 
 -10   0  22       84.13      143.83    294.50 o 
  -9   0  22       14.60      -60.01    189.33 o 
  -8   0  22       13.93     -129.32    193.80 o 
  -7   0  22      114.27      117.44    206.99 o 
  -6   0  22      314.07        8.87    206.21 o 
  -5   0  22       22.41      143.83    284.23 o 
  -4   0  22        3.36     -111.29    294.50 o 
  -3   0  22      162.31       -5.14    315.05 o 
  -2   0  22      162.66       41.09    318.47 o 
  -1   0  22        3.88      148.96    352.71 o 
   0   0  22        5.04     -138.69    364.70 o 
   1   0  22       30.84       35.96    388.67 o 
   2   0  22      164.63      136.98    416.07 o 
 -19   1  22        7.85     -174.25    294.02 o 
 -18   1  22       12.04       91.83    260.00 o 
 -17   1  22       37.92     -129.89    260.91 o 
 -16   1  22       26.73      -39.38    257.67 o 
 -15   1  22        9.21      -42.19    245.06 o 
 -14   1  22       22.70      386.93    280.80 o 
 -13   1  22       29.03      384.23    416.07 o 
 -12   1  22       56.64      -25.16    165.67 o 
 -11   1  22        1.44       61.34    168.93 o 
 -10   1  22        0.02      -13.78    162.30 o 
  -9   1  22       46.59        3.45    164.26 o 
  -8   1  22      186.33      196.88    169.88 o 
  -7   1  22       81.69       27.50    163.19 o 
  -6   1  22       24.72       76.68    179.50 o 
  -5   1  22       82.14      -11.97    172.33 o 
  -4   1  22        5.82      -72.03    217.26 o 
  -3   1  22       50.40      -23.42    224.84 o 
  -2   1  22       56.16     -216.04    225.80 o 
  -1   1  22       28.21       54.15    241.35 o 
   0   1  22        5.81     -212.01    252.33 o 
   1   1  22        0.96      121.81    360.42 o 
   2   1  22       14.60        9.86    286.99 o 
 -18   2  22       29.83      -77.92    329.60 o 
 -17   2  22        0.77      151.69    275.76 o 
 -16   2  22        0.11      -58.36    253.94 o 
 -15   2  22       66.84      472.37    480.27 o 
 -14   2  22        0.27       81.50    185.02 o 
 -13   2  22        1.01     -261.71    174.47 o 
 -12   2  22       14.51      209.27    205.51 o 
 -11   2  22       28.55     -106.96    175.84 o 
 -10   2  22       10.73      -59.55    212.19 o 
  -9   2  22       13.58      225.74    170.96 o 
  -8   2  22       15.44       -8.22    214.85 o 
  -7   2  22       23.07     -202.91    213.64 o 
  -6   2  22      119.94      201.10    228.20 o 
  -5   2  22        5.49     -154.08    259.40 o 
  -4   2  22       64.85      123.12    185.83 o 
  -3   2  22       45.21      -44.95    191.90 o 
  -2   2  22        2.52       90.29    371.55 o 
  -1   2  22        0.24      167.35    529.07 o 
   0   2  22       11.39      325.21    266.80 o 
   1   2  22       60.13      232.53    319.33 o 
   2   2  22        0.75     -180.24    280.26 o 
 -17   3  22        4.03      -98.51    731.97 o 
 -16   3  22        0.10     -123.65    278.15 o 
 -15   3  22       12.66      -86.08    193.62 o 
 -14   3  22        0.13       13.39    191.22 o 
 -13   3  22       32.86      -93.66    181.63 o 
 -12   3  22        0.94     -195.25    182.07 o 
 -11   3  22        2.10      -57.97    185.37 o 
 -10   3  22        5.23      -35.30    219.86 o 
  -9   3  22       37.57      240.03    237.63 o 
  -8   3  22       10.48     -115.04    216.89 o 
  -7   3  22       22.95      188.76    241.93 o 
  -6   3  22        1.21     -193.40    231.09 o 
  -5   3  22        1.10      168.51    245.45 o 
  -4   3  22       14.81      -64.08    240.85 o 
  -3   3  22       29.44     -142.75    244.42 o 
  -2   3  22        0.09      -31.41    242.78 o 
  -1   3  22       45.83      350.83    412.64 o 
   0   3  22        0.55      162.72    264.46 o 
   1   3  22        6.74       97.55    271.46 o 
 -16   4  22        0.03      -60.73    301.25 o 
 -15   4  22       15.30       48.57    246.73 o 
 -14   4  22       29.75      128.38    199.97 o 
 -13   4  22       10.86      -66.64    196.97 o 
 -12   4  22        0.23        8.96    249.37 o 
 -11   4  22        1.66      193.42    257.46 o 
 -10   4  22       10.74      206.41    256.92 o 
  -9   4  22       32.21      292.27    257.27 o 
  -8   4  22        5.44      331.90    260.81 o 
  -7   4  22        8.00      149.70    388.67 o 
  -6   4  22       25.71      230.79    245.34 o 
  -5   4  22       40.19     -305.31    245.06 o 
  -4   4  22      119.26      -34.89    253.64 o 
  -3   4  22        0.98      -64.32    263.73 o 
  -2   4  22       28.31      -59.69    272.12 o 
  -1   4  22        4.00      428.05    282.09 o 
   0   4  22       19.25      -70.64    273.01 o 
 -14   5  22       17.04     -218.63    270.80 o 
 -13   5  22       21.95     -113.49    267.44 o 
 -12   5  22        2.21      -82.96    456.30 o 
 -11   5  22        9.69       92.53    259.08 o 
 -10   5  22        6.58       78.52    274.18 o 
  -9   5  22        0.20      193.61    372.41 o 
  -8   5  22       25.61      -20.73    266.91 o 
  -7   5  22        0.67     -124.39    265.29 o 
  -6   5  22       28.98      106.43    278.74 o 
  -5   5  22        3.30     -150.31    269.59 o 
  -4   5  22       33.40     -207.57    268.07 o 
  -3   5  22        3.85     -200.67    281.97 o 
  -2   5  22       64.47      -79.10    277.70 o 
 -10   6  22       11.94      461.93    315.90 o 
  -9   6  22        3.32      729.62    304.48 o 
  -8   6  22       21.23      128.09    473.43 o 
  -7   6  22      107.74       25.10    411.79 o 
  -6   6  22        4.63      -14.32    296.02 o 
 -17   1  23        2.16        3.42    265.36 o 
 -16   1  23        1.72      328.76    256.01 o 
 -15   1  23       10.38      -77.14    249.33 o 
 -14   1  23        6.98     -273.32    221.97 o 
 -13   1  23        1.71       13.70    226.40 o 
 -12   1  23       26.94      197.74    234.08 o 
 -11   1  23       12.36      189.38    181.32 o 
 -10   1  23       10.00       57.23    177.79 o 
  -9   1  23        0.65      153.95    178.69 o 
  -8   1  23       11.28      -50.57    217.89 o 
  -7   1  23        6.58      -99.92    218.51 o 
  -6   1  23       30.32      169.57    203.41 o 
  -5   1  23       13.88      -66.25    223.50 o 
  -4   1  23       65.79      141.28    234.27 o 
  -3   1  23        4.22      -29.09    236.08 o 
  -2   1  23        7.95     -167.55    245.06 o 
  -1   1  23        5.67      -64.19    342.44 o 
   0   1  23        0.09     -163.52    274.83 o 
 -17   2  23        6.10      109.93    275.67 o 
 -16   2  23       14.55      172.05    261.51 o 
 -15   2  23       10.82     -174.00    248.41 o 
 -14   2  23        0.09       82.62    243.48 o 
 -13   2  23        2.11     -297.81    198.54 o 
 -12   2  23       25.58     -245.05    181.87 o 
 -11   2  23        1.62      158.39    190.27 o 
 -10   2  23        0.65      268.38    234.28 o 
  -9   2  23        4.57       88.89    233.04 o 
  -8   2  23        2.44     -227.81    235.43 o 
  -7   2  23       19.33      224.88    233.06 o 
  -6   2  23       16.59     -313.50    223.37 o 
  -5   2  23        0.47     -132.41    236.08 o 
  -4   2  23        0.02       94.45    297.07 o 
  -3   2  23        0.64      433.78    261.20 o 
  -2   2  23       13.46      204.48    257.87 o 
  -1   2  23       23.41      368.51    627.52 o 
   0   2  23       66.52      -19.08    273.89 o 
 -16   3  23        6.34       68.97    212.83 o 
 -15   3  23        1.09     -156.61    202.62 o 
 -14   3  23       14.42      -31.21    200.15 o 
 -13   3  23        1.68     -267.49    195.72 o 
 -12   3  23        1.26      119.19    231.40 o 
 -11   3  23       73.78      -81.36    233.53 o 
 -10   3  23       32.83     -205.32    256.83 o 
  -9   3  23        5.11       73.79    237.19 o 
  -8   3  23        3.97      -94.37    243.45 o 
  -7   3  23       16.67      147.34    251.99 o 
  -6   3  23        5.58      -65.98    241.82 o 
  -5   3  23       23.35      203.58    257.75 o 
  -4   3  23       18.89      -24.83    281.66 o 
  -3   3  23       10.86      286.36    267.44 o 
  -2   3  23       19.10      104.44    397.23 o 
  -1   3  23        6.43      166.08    381.82 o 
 -14   4  23        2.48       53.50    212.09 o 
 -13   4  23        0.43      -37.99    257.22 o 
 -12   4  23        0.76      -37.26    259.76 o 
 -11   4  23       24.13     -359.59    254.91 o 
 -10   4  23       43.24      232.57    262.86 o 
  -9   4  23       53.62     -152.17    273.95 o 
  -8   4  23        4.78      293.43    267.79 o 
  -7   4  23        3.34      149.37    266.91 o 
  -6   4  23        3.82      256.67    278.39 o 
  -5   4  23       31.79     -209.98    262.10 o 
  -4   4  23        0.51      407.92    288.43 o 
  -3   4  23        4.91     -294.22    266.80 o 
 -11   5  23        1.38       44.37    396.38 o 
 -10   5  23        0.31       38.52    288.15 o 
  -9   5  23        9.08       86.39    287.45 o 
  -8   5  23       13.84     -125.78    380.97 o 
  -7   5  23        0.02     -192.98    281.90 o 
  -6   5  23        4.24      237.69    273.01 o 
 -16   0  24        0.07       -5.14    364.70 o 
 -15   0  24        0.57      203.75    362.99 o 
 -14   0  24       24.88     -150.67    335.59 o 
 -13   0  24       12.96      563.32    342.44 o 
 -12   0  24       43.65      279.09    344.15 o 
 -11   0  24        2.89      688.31    362.99 o 
 -10   0  24       61.84      366.41    342.44 o 
  -9   0  24       42.77       20.55    308.20 o 
  -8   0  24        0.27      387.06    230.48 o 
  -7   0  24       84.53      428.05    337.31 o 
  -6   0  24       71.08      -53.08    321.90 o 
  -5   0  24       22.56       80.47    332.17 o 
  -4   0  24      169.66      243.13    354.43 o 
  -3   0  24        1.32     -282.51    354.43 o 
  -2   0  24        1.21     -113.01    366.41 o 
 -16   1  24       15.15      426.79    489.69 o 
 -15   1  24        3.86      137.45    260.30 o 
 -14   1  24       40.12      527.67    265.07 o 
 -13   1  24        5.48       85.61    251.83 o 
 -12   1  24        0.05      359.61    245.55 o 
 -11   1  24        4.38     -223.61    223.26 o 
 -10   1  24        2.58      283.79    191.34 o 
  -9   1  24        2.29     -337.66    225.10 o 
  -8   1  24       46.09      122.30    226.72 o 
  -7   1  24       15.36      405.48    251.82 o 
  -6   1  24       93.17     -101.02    328.74 o 
  -5   1  24       54.31     -141.77    234.81 o 
  -4   1  24       19.17       71.43    249.33 o 
  -3   1  24        1.56       99.79    256.12 o 
  -2   1  24        2.62      231.35    273.61 o 
 -15   2  24        7.63     -391.21    260.81 o 
 -14   2  24        0.14      308.34    264.96 o 
 -13   2  24        7.27       -1.41    197.37 o 
 -12   2  24        8.03        7.39    190.10 o 
 -11   2  24       11.27       40.64    242.81 o 
 -10   2  24        0.86       97.64    242.26 o 
  -9   2  24        0.72       62.17    245.45 o 
  -8   2  24       22.71      475.31    301.35 o 
  -7   2  24        0.54      -54.88    251.61 o 
  -6   2  24        0.68      237.89    253.59 o 
  -5   2  24        8.79      132.62    261.21 o 
  -4   2  24        3.58      287.65    373.26 o 
  -3   2  24       17.69     -318.47    364.70 o 
 -14   3  24        8.26       39.51    214.62 o 
 -13   3  24        0.12     -112.76    383.53 o 
 -12   3  24        1.79     -127.47    260.15 o 
 -11   3  24        4.74      153.76    259.06 o 
 -10   3  24        0.70      166.72    258.07 o 
  -9   3  24        0.07      -92.25    250.19 o 
  -8   3  24        0.62      188.09    261.11 o 
  -7   3  24       10.36     -178.29    249.40 o 
  -6   3  24        0.19     -376.69    254.25 o 
  -5   3  24       17.07      -51.49    262.52 o 
 -10   4  24       13.36     -268.59    264.14 o 
  -9   4  24        5.16      -34.84    266.86 o 
  -8   4  24        4.85       37.59    375.83 o 
 -13   1  25        0.01      348.47    262.72 o 
 -12   1  25        1.72       76.63    249.27 o 
 -11   1  25        1.06      110.25    247.88 o 
 -10   1  25        0.01      -44.80    273.95 o 
  -9   1  25        0.80     -255.73    236.08 o 
  -8   1  25       22.77      124.74    252.41 o 
  -7   1  25       53.39      166.08    357.85 o 
  -6   1  25        8.61       82.19    354.43 o 
 -11   2  25        0.14      251.20    259.08 o 
 -10   2  25        0.87       67.41    252.96 o 
  -9   2  25       11.52       98.97    253.94 o 
  -8   2  25       18.10      429.03    539.35 o 
                                                 
